# Supplementary material for: ALKBH8 contributes to neurological function through oxidative stress regulation
Source: PNAS Nexus. 2024 Mar 28;3(3):pgae115. doi: 10.1093/pnasnexus/pgae115 (PMC10978050; doi:10.1093/pnasnexus/pgae115)
Supplement: pgae115_Supplementary_Data [file pgae115_supplementary_data.zip]

Archive with 2 entries (2 files):
- supplementary_Table S2.xlsx
- PNASNEXUS-PNASNEXUS-2023-01185RR-s01.docx
