# Supplementary material for: ALKBH8 contributes to neurological function through oxidative stress regulation
Source: PNAS Nexus. 2024 Mar 28;3(3):pgae115. doi: 10.1093/pnasnexus/pgae115 (PMC10978050; doi:10.1093/pnasnexus/pgae115)
Supplement: pgae115_Supplementary_Data [file pgae115_supplementary_data.zip › supplementary_Table S2.xlsx]

## Sheet: Table S1
Table S2: Metabolomics analysis of cerebral cortex and hippocampus
Note: metabolite expression is shown as relative area intensity by CE-FTMS analysis.				Relative Area
N.D.: not detected				Cerebral cortex					Hippocampus
				WT			KO		WT			KO
Compound name	PubChem CID	m/z	MT/RT	1	2	3	2	3	1	2	3	1	2	3
1,2,3-Propanetricarboxylic acid	14925	175.025	16.8753	N.D.	N.D.	N.D.	1.04622e-05	N.D.	N.D.	1.80853e-05	N.D.	N.D.	N.D.	N.D.
1,3-Diaminopropane	428	75.0917	3.44859	N.D.	4.49868e-06	3.74941e-06	3.60322e-06	5.38346e-06	4.16509e-06	N.D.	N.D.	N.D.	4.8138e-06	N.D.
1-Methyl-4-imidazoleacetic acid	75810	141.066	6.31411	0.00132942	0.00134623	0.00144712	0.00136092	0.00169029	0.00127088	0.0019231	0.00167489	0.00117078	0.00176802	0.00151037
1-Methyladenosine	27476	282.119	7.5743	0.000855888	0.000702977	0.000925063	0.000899841	0.00108683	0.00142191	0.00115424	0.00122857	0.00126888	0.00107438	0.00130447
1-Methylhistamine	3614	126.103	3.81988	0.00181312	0.00114844	0.00185792	0.00130003	0.00175097	0.00165536	0.00202389	0.00187499	0.0016075	0.00235436	0.00177695
1-Methylnicotinamide	457	137.071	5.66727	0.000601767	0.000263283	0.00109796	0.000251034	0.0002638	0.000855366	0.000524876	0.00141006	0.000696389	0.000554456	0.000442818
11-Aminoundecanoic acid	17083	202.18	7.32347	0.000708041	0.000797805	0.000704953	0.000853615	0.000674372	0.000564159	0.000720669	0.000809365	0.000582427	0.000692299	0.000690908
15-Methyl prostaglandin F2α	6441042	367.249	6.11107	N.D.	N.D.	N.D.	N.D.	N.D.	N.D.	N.D.	N.D.	N.D.	N.D.	N.D.
1H-Imidazole-4-propionic acid	10105257	141.066	6.21647	N.D.	N.D.	1.42503e-05	6.92415e-06	N.D.	6.99082e-06	9.20579e-06	1.22247e-05	6.60023e-06	7.66537e-06	N.D.
2'-CMP	101544	322.045	7.60292	4.39889e-05	0.000101103	9.31973e-05	7.70043e-05	4.80866e-05	0.000164899	0.000308091	0.000181194	0.000133344	0.000166357	0.000258147
2'-Deoxyadenosine 5'-Deoxyadenosine	13730 439182	252.109	7.36698	N.D.	4.21053e-05	3.36483e-05	4.35485e-05	4.18333e-05	N.D.	3.22552e-05	N.D.	N.D.	N.D.	N.D.
2'-Deoxycytidine	13711	228.098	7.18719	0.000137665	0.000141336	0.000133752	0.000194544	0.000175242	0.000144526	0.000199812	0.000141723	0.000164482	0.000196044	0.000167119
2'-Deoxyuridine	13712	229.082	16.4505	6.52323e-05	0.000112741	4.93654e-05	0.000221282	5.36849e-05	1.10557e-05	0.000141069	4.96017e-05	2.30333e-05	0.000185035	4.96516e-05
2,3-Diphosphoglyceric acid	186004	264.952	13.2718	0.00220923	0.00171112	0.00211948	0.00239203	0.00189011	0.00273262	0.00247433	0.00208266	0.00214466	0.00174214	0.00266525
2,4-Diaminobutyric acid	134490	119.081	5.33984	2.88797e-05	3.65493e-05	3.70836e-05	3.26264e-05	4.50019e-05	3.84045e-05	5.02734e-05	4.12536e-05	4.77159e-05	3.72913e-05	4.01743e-05
2,6-Diaminopimelic acid	439283	191.102	6.80483	7.19165e-06	N.D.	2.08978e-05	7.99574e-06	2.20788e-05	N.D.	N.D.	1.41106e-05	2.0673e-05	1.88664e-05	1.25233e-05
2-Amino-2-(hydroxymethyl)-1,3-propanediol	6503	122.081	6.34391	1.68685e-05	N.D.	N.D.	N.D.	N.D.	1.23751e-05	8.12088e-06	5.06925e-06	N.D.	1.35893e-05	N.D.
2-Amino-3-phosphonopropionic acid	3857	168.006	9.89849	N.D.	1.95756e-05	2.51065e-05	N.D.	5.24137e-05	2.39578e-05	3.07841e-05	2.35657e-05	N.D.	3.2244e-05	5.59799e-05
2-Aminoadipic acid O-Acetylhomoserine Glutamic acid γ-methyl ester	92136 439389 68662	162.076	8.30657	0.00796572	0.0109245	0.0100321	0.0131681	0.0153661	0.00467782	0.00648843	0.00494529	0.0055134	0.00810428	0.00931946
2-Aminobutyric acid 2-Aminoisobutyric acid	6657 6119	104.071	7.34868	0.00209137	0.00344612	0.00388025	0.0029911	0.00289419	0.00252992	0.00410021	0.00355793	0.00264998	0.00331064	0.00312347
2-Aminooctanoic acid	69522	160.133	8.16522	N.D.	4.64646e-05	3.16394e-05	N.D.	1.35187e-05	N.D.	1.19783e-05	1.70618e-05	N.D.	N.D.	1.89937e-05
2-Deoxyribonic acid	11528367	149.045	7.14262	N.D.	1.33548e-05	N.D.	N.D.	N.D.	N.D.	N.D.	1.5221e-05	N.D.	N.D.	N.D.
2-Hydroxy-4-methylvaleric acid 2-Hydroxy-3-methylvaleric acid	439960 164623	131.071	7.34863	5.505e-05	5.04038e-05	6.82809e-05	6.16649e-05	7.81694e-05	6.66866e-05	8.79999e-05	7.31688e-05	5.96094e-05	6.13817e-05	7.6268e-05
2-Hydroxybutyric acid	440864	103.04	8.02529	0.000210015	0.000206122	0.000235964	0.000360738	0.000307596	0.000232068	0.000269028	0.000246733	0.000254426	0.000340246	0.000332608
2-Hydroxyglutaric acid	43	147.03	12.5065	0.00648111	0.00922797	0.0093191	0.00984847	0.0105064	0.00586486	0.00728303	0.00660536	0.00668034	0.00775348	0.00781655
2-Hydroxyoctanoic acid 8-Hydroxyoctanoic acid 3-Hydroxyoctanoic acid	94180 69820 26613	159.103	6.77862	2.82846e-05	N.D.	N.D.	1.42395e-05	N.D.	N.D.	N.D.	N.D.	N.D.	2.44867e-05	N.D.
2-Hydroxypyridine	8871	94.0298	4.65298	0.000153647	0.00020938	0.000271698	0.000346959	0.000232363	0.00032734	0.0003824	0.00034357	0.000360199	0.00023121	0.000422074
2-Hydroxyvaleric acid 2-Hydroxyisovaleric acid	98009 99823	117.056	7.6532	0.000493016	0.000393732	0.000586819	0.000549774	0.000646939	0.000624417	0.000528283	0.0005562	0.000663463	0.000653723	0.0007699
2-Methylcholine	16942	118.123	5.72423	1.48183e-05	2.21233e-05	2.62205e-05	2.32465e-05	2.30594e-05	3.93497e-05	2.51335e-05	6.22939e-05	3.8311e-05	3.22785e-05	5.72545e-05
2-Methylserine	439656	120.066	7.91451	0.000370135	0.000363792	0.000547691	0.00038296	0.000657562	0.000480082	0.000400804	0.000585511	0.000627522	0.000543734	0.000501427
2-Oxoglutaric acid	51	145.014	14.6113	0.00067877	0.000680068	0.000758728	0.000682679	0.000811843	0.000907072	0.000667512	0.000559275	0.000621873	0.000693334	0.00061057
2-Phenylethylamine	1001	122.096	5.96497	N.D.	N.D.	N.D.	N.D.	N.D.	N.D.	N.D.	N.D.	N.D.	0.000196392	N.D.
2-Phosphoglyceric acid	439278	184.985	13.5181	2.23316e-05	3.16625e-05	2.727e-05	1.37023e-05	N.D.	N.D.	2.09452e-05	1.39108e-05	2.66088e-05	2.72374e-05	4.98722e-05
3',5'-ADP	159296	426.022	10.3122	1.92311e-05	1.64093e-05	N.D.	2.00292e-05	N.D.	3.51606e-05	5.08705e-05	4.45016e-05	2.29362e-05	3.23221e-05	4.95571e-05
3'-CMP	66535	322.045	7.99296	3.71057e-05	5.41022e-05	6.32011e-05	2.286e-05	3.0926e-05	3.05716e-05	5.3472e-05	1.98487e-05	2.28744e-05	3.93072e-05	3.26519e-05
3'-Dephospho CoA	444485	686.14	6.67616	0.000188699	0.000289016	0.000320822	0.000230212	0.000300096	0.00025109	0.000349148	0.000242979	0.000253596	0.000218081	0.000357947
3'-UMP	101543	323.029	8.24904	N.D.	3.43033e-05	1.51224e-05	3.212e-05	2.10365e-05	N.D.	2.5281e-05	N.D.	2.15855e-05	3.01008e-05	1.4273e-05
3,4-Dihydroxyphenylglycol	91528	169.051	4.65669	0.000102915	9.6124e-05	0.000110951	8.81999e-05	8.52259e-05	0.00012781	N.D.	0.000140251	0.000111185	0.0001279	0.000199683
3-Amino-2-piperidone	5200225	115.087	5.83458	2.49997e-05	2.56679e-05	2.26459e-05	2.37595e-05	2.55921e-05	3.27296e-05	3.31846e-05	3.55483e-05	4.50034e-05	6.66498e-05	3.6891e-05
3-Hydroxy-2-methyl-4-pyrone	8369	127.039	16.4828	0.0112797	0.00913621	0.0076118	0.00776733	0.00867699	0.0124099	0.0133927	0.00848657	0.0101225	0.00903604	0.0095663
3-Hydroxy-3-methylglutaric acid	1662	161.045	11.7044	0.00105352	0.000839333	0.00111127	0.000935538	0.000990949	0.00118556	0.00167158	0.00132541	0.00124483	0.00164298	0.00156494
3-Hydroxybutyric acid	441	103.04	7.8457	0.000713674	0.000764965	0.000820555	0.00103699	0.000882268	0.000864825	0.000977638	0.000796558	0.000905079	0.00104221	0.00105719
3-Hydroxydecanoic acid	26612	187.134	6.63918	N.D.	N.D.	N.D.	7.90423e-06	N.D.	N.D.	N.D.	N.D.	N.D.	N.D.	N.D.
3-Hydroxyisovalerylcarnitine	57357187	262.165	7.64998	0.00184363	0.00212317	0.0025939	0.00224858	0.00241398	0.00256408	0.00233639	0.00237649	0.0027245	0.00253115	0.00211465
3-Hydroxykynurenine	11811	225.087	7.58729	1.38903e-05	2.68286e-05	2.5615e-05	2.83402e-05	2.53837e-05	1.8287e-05	3.14843e-05	2.54925e-05	2.30103e-05	2.29588e-05	2.46591e-05
3-Hydroxyproline	150779	132.065	8.26543	2.92335e-05	3.02723e-05	2.76696e-05	N.D.	3.75292e-05	N.D.	N.D.	2.70508e-05	N.D.	N.D.	N.D.
3-Indoxylsulfuric acid	10258	212.002	7.8299	3.30517e-05	3.57287e-05	5.72223e-05	6.35919e-05	2.96833e-05	5.16274e-05	7.28663e-05	4.87947e-05	0.000105111	8.12783e-05	4.8899e-05
3-Methoxy-4-hydroxyphenylethyleneglycol	10805	183.066	4.65196	N.D.	N.D.	N.D.	N.D.	N.D.	5.99091e-05	N.D.	N.D.	N.D.	4.86177e-05	N.D.
3-Methoxytyramine	1669	168.102	6.68597	0.000164402	2.76457e-05	4.59403e-05	N.D.	0.000141744	1.06649e-05	9.1138e-06	1.4241e-05	1.33289e-05	8.89058e-06	1.34665e-05
3-Methoxytyrosine 3-(3,4-Dihydroxyphenyl)-2-methylalanine	1670 38853	212.092	8.92916	1.27768e-05	2.69055e-05	3.03701e-05	3.08294e-05	1.91346e-05	1.16469e-05	3.12781e-05	2.3365e-05	2.99759e-05	3.44584e-05	2.66927e-05
3-Methylcytidine	14237477	258.108	7.45178	0.000117386	0.000118088	0.000132052	0.000141279	0.00011426	0.000184791	0.000196094	0.000189365	0.000161283	0.000190922	0.000168483
3-Methylhistidine 1-Methylhistidine	64969 92105	170.092	5.76679	0.00164386	0.00149503	0.00162277	0.00158099	0.00213432	0.00191535	0.00152798	0.00139901	0.00235874	0.00190253	0.00205389
3-Phenyllactic acid p-Methoxyphenylacetic acid m-Ethoxybenzoic acid	643327 7690 12126	165.056	7.2142	N.D.	N.D.	N.D.	N.D.	N.D.	N.D.	N.D.	N.D.	N.D.	N.D.	N.D.
3-Phenylpropionic acid	107	149.061	7.30983	0.000159182	0.000145464	0.000216479	0.000195252	0.000159882	0.00073309	0.000250675	0.000263329	0.000620637	0.000244928	0.000222919
3-Phosphoglyceric acid	439183	184.986	13.776	0.000257794	0.000249733	0.0002875	0.000217481	0.000349994	0.00025646	0.000349798	0.000253414	0.000232478	0.000191095	0.00033384
4-Guanidinobutyric acid	500	146.093	6.3545	0.0014066	0.00208126	0.00192062	0.00153734	0.00235779	0.00186057	0.00224768	0.00226507	0.00241795	0.00259595	0.00229213
4-Hydroxyphenethyl alcohol_-H2O	10393	121.065	16.4899	N.D.	0.000163668	0.000347144	0.000321766	0.000255873	0.000265481	0.000125547	9.36475e-05	0.000187746	0.000165706	N.D.
4-Hydroxyphenylacetaldehyde	440113	135.045	4.658	0.000240803	0.000164507	0.000239911	0.000242822	0.000243214	0.000222572	0.000336941	0.000133848	0.000105526	6.89221e-05	0.000411063
4-Methylpyrazole	3406	83.0604	5.50328	5.76783e-06	N.D.	8.66414e-06	5.70082e-06	1.36229e-05	7.12442e-06	6.82981e-06	7.68339e-06	9.43784e-06	4.69873e-06	1.27396e-05
4-Oxopyrrolidine-2-carboxylic acid	107541	130.05	8.32314	0.0797474	0.0848257	0.0919919	0.0898169	0.09107	0.0842405	0.0971174	0.0836312	0.0895297	0.0946261	0.0840014
5'-Deoxy-5'-methylthioadenosine	439176	298.096	7.67666	0.00013384	0.000269699	0.000217903	0.00024944	0.000268337	0.000369181	0.000292539	0.000280252	0.000226808	0.000268586	0.000282497
5-Amino-3,4-dihydro-2H-pyrrole-2-carboxylic acid	13894665	129.066	6.67534	0.0318483	0.0318326	0.0328785	0.0384362	0.0272218	0.036911	0.0421879	0.0333404	0.0373776	0.0455897	0.0398348
5-Amino-4-oxovaleric acid	137	132.065	6.14322	5.20844e-05	5.96074e-05	5.8255e-05	6.24905e-05	5.85982e-05	5.77737e-05	7.41634e-05	5.45787e-05	8.44336e-05	6.48182e-05	5.51638e-05
5-Aminoimidazole-4-carboxamide ribotide	65110	337.055	7.73366	6.3499e-05	0.000106851	0.000120168	0.000108229	0.000126781	6.81906e-05	9.21856e-05	7.49343e-05	7.18455e-05	0.000119692	9.2339e-05
5-Hydroxyindoleacetic acid	1826	190.051	6.85793	7.62422e-05	3.54463e-05	6.02702e-05	5.14414e-05	6.86793e-05	0.000146408	0.000171672	0.000137686	0.000136178	0.000194046	0.000192677
5-Hydroxylysine	3032849	163.108	5.49707	2.77342e-05	2.99887e-05	3.10035e-05	2.9008e-05	3.22767e-05	3.76496e-05	2.74746e-05	1.72621e-05	2.9999e-05	2.40876e-05	2.99159e-05
5-Hydroxymethyluracil	78168	141.031	4.62562	0.000424347	0.000347926	0.000469539	0.000469717	0.000448276	0.000487062	0.00056367	0.000434933	0.000396369	0.000500633	0.000575509
5-Hydroxypentanoic acid	25945	117.056	7.38495	N.D.	1.29672e-05	N.D.	N.D.	N.D.	N.D.	N.D.	3.18174e-05	N.D.	N.D.	2.78139e-05
5-Hydroxytryptophan	439280	221.092	8.62638	N.D.	N.D.	8.07641e-06	1.30075e-05	1.1889e-05	N.D.	1.23177e-05	N.D.	1.59064e-05	2.84691e-05	2.06699e-05
5-Methoxyindoleacetic acid Indole-3-lactic acid	18986 676157	204.066	6.85208	N.D.	N.D.	N.D.	N.D.	N.D.	N.D.	N.D.	N.D.	1.53614e-05	N.D.	N.D.
5-Methyl-2'-deoxycytidine	440055	242.114	7.42186	2.88536e-06	1.54738e-05	1.04755e-05	6.15008e-06	1.16085e-05	5.73494e-06	1.47001e-05	N.D.	8.39431e-06	7.32953e-06	1.05467e-05
5-Methylcytidine	92918	258.108	7.57502	2.27233e-05	4.07908e-05	4.31384e-05	5.04028e-05	5.50208e-05	5.14308e-05	3.95671e-05	5.22762e-05	4.73472e-05	5.84807e-05	5.33794e-05
5-Methyltetrahydrofolic acid	444412	460.194	8.9855	N.D.	N.D.	1.69179e-05	N.D.	5.84565e-06	1.85542e-05	1.52901e-05	8.40848e-06	2.82773e-05	N.D.	3.16912e-05
5-Oxohexanoic acid	18407	129.056	7.50928	N.D.	N.D.	N.D.	N.D.	N.D.	0.000251032	N.D.	N.D.	N.D.	N.D.	N.D.
5-Oxoproline	7405	128.035	7.78896	0.00169723	0.00146103	0.00155337	0.00132413	0.00169467	0.00157777	0.00143258	0.00142882	0.00161591	0.00182229	0.00165748
6-Aminohexanoic acid	564	132.102	6.36818	0.00030008	0.000141578	0.000208915	0.000191639	0.000274797	0.000433211	0.000221834	0.000286269	0.000327832	0.000339717	0.000360541
6-Phosphogluconic acid	91493	275.017	11.1641	0.00232424	0.00161605	0.00216832	0.00167374	0.00198404	0.00180261	0.00209215	0.0017304	0.0013215	0.00180476	0.00184565
7-Methylguanine	11361	166.072	6.32349	5.09621e-05	6.62809e-05	7.22038e-05	7.04741e-05	6.59854e-05	6.29909e-05	9.02021e-05	9.06009e-05	7.46731e-05	7.70112e-05	7.20458e-05
8-Hydroxy-2'-deoxyguanosine	73318	284.098	16.5826	1.93276e-05	4.40447e-05	2.54427e-05	4.9738e-05	7.37974e-05	0.00012985	9.31904e-05	3.57932e-05	3.21387e-05	8.67725e-05	7.72755e-05
Acetoacetamide	80077	102.055	16.4056	N.D.	0.000218056	0.000186644	0.00026487	0.000164744	0.000211856	0.000220146	0.000280561	N.D.	0.00044104	0.000234479
Acetyl CoA_divalent	444493	403.555	8.29964	0.00133777	0.000766417	0.00108765	0.000856222	0.000775051	0.0014331	0.00185402	0.00149396	0.00144322	0.00225163	0.00142104
Acetylcholine	187	146.118	5.83963	0.012769	0.00966344	0.0111241	0.00855695	0.011356	0.0175058	0.0182757	0.0140579	0.0144248	0.0163899	0.0147593
Acetylphosphate	186	138.98	11.097	N.D.	N.D.	N.D.	N.D.	N.D.	2.7043e-05	2.58313e-05	1.50166e-05	N.D.	N.D.	N.D.
Acetylpyrazine	30914	123.055	16.172	0.000350889	0.000455769	0.000536428	0.000541436	0.000435323	0.000425084	0.00031215	0.00034046	0.000402433	0.0003788	0.000271616
Adenine	190	136.062	5.85622	0.00398646	0.00315026	0.00303971	0.00312186	0.00342794	0.00359448	0.00259405	0.00349103	0.00379475	0.00575582	0.0032364
Adenosine	60961	268.104	7.51879	0.393874	0.358086	0.356044	0.283316	0.405568	0.343185	0.275039	0.273857	0.327369	0.291575	0.27466
Adenosine 5'-phosphosulfate	10238	426.013	8.21704	N.D.	N.D.	N.D.	N.D.	N.D.	N.D.	1.24154e-05	N.D.	N.D.	2.35843e-05	N.D.
Adenylosuccinic acid	447145	462.067	10.6072	0.00604608	0.0084114	0.008114	0.00780535	0.00878075	0.00520047	0.00767092	0.00653363	0.00609095	0.00704624	0.00739507
ADMA	123831	203.15	5.86776	0.000213485	0.000286584	0.000298744	0.000281071	0.000306619	0.000436598	0.000428091	0.000397653	0.000449658	0.000415217	0.00037639
ADP	6022	426.022	8.72765	0.0752842	0.0826587	0.101366	0.0870952	0.0949172	0.0914495	0.114609	0.0862124	0.0894	0.0995075	0.103158
ADP-glucose GDP-fucose	16500 10918995	588.076	6.90752	0.00134987	0.00155278	0.00175006	0.00142302	0.00171124	0.0015257	0.00191042	0.00174503	0.00159322	0.00175331	0.0018416
ADP-ribose	445794	558.064	7.06127	0.0131231	0.00796096	0.0109856	0.00741149	0.00896887	0.0120158	0.0188327	0.0262242	0.0290217	0.0181767	0.0208748
Adrenaline	5816	184.097	6.96659	2.80387e-05	2.67157e-05	2.20303e-05	3.29907e-05	2.41628e-05	3.92628e-05	3.04375e-05	2.39629e-05	3.4387e-05	3.15011e-05	2.75458e-05
Ala	602	90.0551	6.91542	0.11287	0.114974	0.110611	0.107868	0.111098	0.145235	0.171953	0.141117	0.145408	0.143189	0.123231
Ala-Ala	5460362	161.092	7.05095	0.000559916	0.000691882	0.000747471	0.000716434	0.000755471	0.000685889	0.000721335	0.000552192	0.000655414	0.000555395	0.00056724
Allantoic acid	203	175.047	7.06628	0.000149516	0.000209472	0.000357565	0.000299431	0.000327789	0.00021589	0.000408723	0.000369403	0.000343902	0.000316531	0.000296693
Allantoin	204	159.051	16.4381	0.000559264	0.000560291	0.000695336	0.000784959	0.000601659	0.00056146	0.000572627	0.000550137	0.000740174	0.000762795	0.000554527
Alliin	87310	178.053	11.3642	1.7663e-05	8.92044e-06	1.58514e-05	N.D.	1.37726e-05	2.33039e-05	1.56835e-05	1.21961e-05	2.29774e-05	2.07509e-05	1.54251e-05
allo-Threonine	99289	120.065	8.179	0.000842444	0.000932667	0.00106207	0.000945147	0.000943563	0.000692903	0.000708084	0.00102337	0.000705998	0.000818798	0.000781728
Alloisoleucine	99288	132.102	7.93901	0.000367917	0.000200806	0.000332663	0.000611206	0.000336048	0.000384285	0.000278194	0.000250454	0.000600582	0.000666731	0.000280132
Aminoacetone	215	74.06	4.95664	N.D.	N.D.	N.D.	N.D.	N.D.	N.D.	N.D.	N.D.	N.D.	N.D.	N.D.
AMP	6083	346.056	7.62375	0.159189	0.215938	0.240337	0.222044	0.21931	0.136403	0.243046	0.233772	0.203179	0.238416	0.255971
Anserine_divalent	112072	121.068	5.30667	0.0196268	0.0219148	0.0280492	0.024393	0.0331265	0.0256809	0.0230677	0.0256516	0.033405	0.0275794	0.0290116
Arg	6322	175.119	5.47688	0.0695107	0.0801414	0.0827632	0.070746	0.089921	0.0827051	0.0879671	0.0798682	0.0866562	0.0784017	0.0869813
Arg-Glu		304.161	5.74949	0.000148067	0.000121853	0.000155225	0.000117787	0.000124501	0.00014161	0.000121696	0.000121687	0.000131475	0.000154427	0.000148519
Argininic acid	160437	176.103	6.96806	0.00148653	0.00212301	0.00173381	0.00229945	0.00287051	0.00260269	0.0027676	0.002197	0.00277425	0.00229165	0.00253329
Argininosuccinic acid	16950	291.13	7.21171	0.00175488	0.00291749	0.00260165	0.00254163	0.00272415	0.00168291	0.00230254	0.00181362	0.00185467	0.00197695	0.00195893
Ascorbate 2-glucoside	54693473	337.077	6.03517	5.54376e-05	6.1985e-05	6.03871e-05	5.19018e-05	5.63784e-05	5.02102e-05	8.19631e-05	6.28356e-05	5.96359e-05	5.56375e-05	7.64441e-05
Ascorbate 2-phosphate	131711663	254.991	10.2806	5.10736e-05	9.71619e-05	0.000122528	9.98217e-05	9.88656e-05	7.52286e-05	9.56375e-05	6.0754e-05	6.26993e-05	8.776e-05	7.91133e-05
Ascorbate 2-sulfate	54676864	254.982	10.9921	N.D.	N.D.	N.D.	N.D.	1.94758e-05	N.D.	N.D.	N.D.	1.63061e-05	N.D.	1.35594e-05
Ascorbic acid	54670067	175.025	7.06485	0.0989722	0.102144	0.122236	0.0992301	0.114641	0.118201	0.151394	0.138903	0.115522	0.118241	0.150733
Asn	236	133.061	8.04064	0.0283191	0.029589	0.0280311	0.0264596	0.0299128	0.0250705	0.0305895	0.0264555	0.0283526	0.0287592	0.0267918
Asp	424	134.045	8.83984	0.645679	0.914264	0.962878	0.923453	1.04365	0.61921	0.817218	0.740132	0.72397	0.889025	0.839931
Aspartame	134601	295.129	8.25177	4.42663e-05	4.00122e-05	3.72964e-05	4.6751e-05	5.02037e-05	5.84216e-05	5.03559e-05	4.96557e-05	4.9082e-05	2.87179e-05	6.93542e-05
ATP	5957	505.989	9.29563	0.0580689	0.0372992	0.0540883	0.0586762	0.0590294	0.111651	0.0639467	0.0575815	0.0600603	0.0593094	0.0631498
Azetidine 2-carboxylic acid	16486	102.055	8.79153	0.000160003	0.000158042	0.000123234	6.52347e-05	0.000163889	0.00016278	0.000145237	0.000189435	0.000164311	0.000152919	0.000149285
Benzoic acid	243	121.029	8.06161	N.D.	N.D.	0.000205347	N.D.	0.000211608	N.D.	N.D.	N.D.	N.D.	N.D.	N.D.
Betaine	247	118.086	8.56886	0.0110232	0.011265	0.0131978	0.00768975	0.00909949	0.0182719	0.0157318	0.0161592	0.0189248	0.0109174	0.00986108
Betaine aldehyde_+H2O	249	120.102	5.72713	6.12566e-05	6.61151e-05	5.50782e-05	4.77619e-05	5.13793e-05	4.98643e-05	5.05652e-05	5.41652e-05	9.9675e-05	0.000215038	5.43557e-05
Biopterin	2380	238.092	9.45852	8.0413e-06	1.16552e-05	7.70653e-06	N.D.	6.80747e-06	1.09889e-05	1.22194e-05	N.D.	7.23557e-06	N.D.	N.D.
Butyrylcarnitine	439829	232.154	7.28236	0.00338128	0.00425931	0.00483543	0.00540021	0.00520586	0.00467999	0.00536114	0.00426772	0.00511249	0.00649622	0.00491231
Cadaverine	273	103.123	3.86028	1.78196e-05	1.08285e-05	1.20361e-05	1.28648e-05	1.32676e-05	1.37579e-05	2.3871e-05	2.0207e-05	1.69861e-05	1.86301e-05	1.56834e-05
Caffeine	2519	195.088	15.9961	N.D.	5.9766e-06	N.D.	1.21879e-05	N.D.	N.D.	N.D.	9.02224e-06	1.46752e-05	N.D.	7.21838e-06
cAMP	6076	328.045	6.32335	0.000588032	0.000672973	0.000838615	0.000606749	0.00069257	0.000831477	0.000688749	0.000518091	0.00057276	0.000626971	0.000685837
Capryloylglycine	84290	200.129	6.48346	6.83978e-05	4.51618e-05	N.D.	7.55889e-05	4.20434e-05	0.000269533	0.000170497	6.86155e-05	N.D.	8.3543e-05	8.33118e-05
Carbendazim	25429	192.077	6.89018	2.75805e-05	2.08352e-05	2.2998e-05	1.26978e-05	1.35321e-05	1.92123e-05	2.4848e-05	2.42077e-05	2.81588e-05	1.36733e-05	1.42686e-05
Carboxymethyllysine	123800	205.118	7.06321	0.000881105	0.00148488	0.00136656	0.00124944	0.00148248	0.00108792	0.00153324	0.00128569	0.00137148	0.0013807	0.00133044
Carnitine	85	162.113	6.51384	0.0590208	0.0609549	0.0647864	0.0629046	0.0607526	0.0733153	0.0801803	0.0626918	0.0819241	0.07414	0.0709541
Carnosine	439224	227.114	5.20064	0.00969999	0.0130333	0.0148789	0.0136452	0.016269	0.0129491	0.0139853	0.0146996	0.018328	0.0181535	0.0150001
cCMP 2',3'-cCMP	19236 68934	304.035	6.40117	N.D.	1.75261e-05	6.70968e-06	N.D.	N.D.	N.D.	N.D.	N.D.	N.D.	9.48404e-06	N.D.
CDP	6132	402.011	9.10176	0.000766491	0.000878556	0.00110257	0.000983585	0.00122143	0.00113316	0.00140065	0.00102113	0.00105194	0.00124941	0.00121738
CDP-choline	13804	487.1	5.77646	0.00269793	0.0027767	0.00333596	0.00273703	0.00310907	0.0029764	0.0035075	0.00326515	0.0030869	0.00353065	0.00331463
CDP-ethanolamine	123727	447.068	16.0204	0.0126224	0.0127903	0.0149006	0.0123014	0.0144246	0.0123428	0.014759	0.0132203	0.0140325	0.0144811	0.0138633
Choline	305	104.107	5.29513	0.08585	0.072305	0.0816233	0.0699124	0.0835473	0.0810231	0.0716117	0.0716731	0.0831564	0.0810797	0.080505
cis-4-Hydroxyproline	440014	132.065	8.36798	N.D.	1.51998e-05	4.69967e-05	2.73294e-05	4.17692e-05	5.16713e-05	2.43341e-05	N.D.	3.06935e-05	4.24098e-05	3.63353e-05
cis-Aconitic acid	643757	173.009	16.9606	0.00142785	0.00162946	0.00195884	0.00176473	0.00186578	0.00223826	0.00172243	0.00177662	0.00176067	0.00225311	0.00194716
Citraconic acid	643798	129.019	12.5079	N.D.	0.000557208	0.000578034	0.000656511	0.000671992	N.D.	0.000489828	N.D.	N.D.	0.000524044	N.D.
Citric acid	311	191.02	16.4569	0.0407126	0.0424773	0.0473649	0.0484532	0.0498216	0.0564197	0.0506624	0.0466875	0.0486486	0.0615385	0.0494111
Citrulline	9750	176.103	8.4096	0.00592184	0.00520986	0.00655258	0.00563827	0.00510646	0.00799589	0.006394	0.00644465	0.00733072	0.006085	0.00627179
CMP	6131	322.045	7.83494	0.00330104	0.00518413	0.00511431	0.00475665	0.00567115	0.0032751	0.00679049	0.00523981	0.00444128	0.00552075	0.00632496
CMP-N-acetylneuraminate	448209	613.141	6.81986	0.00258589	0.00298458	0.00335439	0.00303039	0.00347013	0.00277606	0.00383436	0.0032031	0.00293725	0.00268915	0.00340282
CoA_divalent	87642	382.551	8.54597	0.00608028	0.00762981	0.00890989	0.00685672	0.00877561	0.00766544	0.00904371	0.00764944	0.00730278	0.0063211	0.0093462
Creatine	586	133.08	6.70274	0.10802	0.116547	0.118619	0.111382	0.122309	0.132375	0.138403	0.12894	0.1344	0.139612	0.126818
Creatinine	588	114.066	5.61679	0.00622103	0.00601675	0.00620236	0.00531254	0.00696636	0.0100495	0.0071078	0.00966277	0.00902985	0.0105201	0.00888525
CTP	6176	481.978	9.6783	0.000424704	0.000346475	0.000500171	0.000509682	0.000467707	0.0010284	0.000714455	0.000568438	0.000520893	0.000559299	0.000564201
Cumic acid	10820	163.076	7.04476	N.D.	N.D.	N.D.	N.D.	N.D.	4.77421e-05	N.D.	3.12412e-05	3.05816e-05	N.D.	N.D.
Cyclohexylamine	7965	100.112	5.86126	6.71027e-05	4.58182e-05	4.90006e-05	6.18652e-05	5.33937e-05	9.91475e-05	9.06018e-05	9.77118e-05	7.49036e-05	7.57083e-05	9.74318e-05
Cys	594	122.027	8.62149	0.00112525	0.00132192	0.0014788	0.000517949	0.000727974	0.00074383	0.000922495	0.00115639	0.00256074	0.000416725	0.000722713
Cys-Gly	439498	179.049	7.02211	3.96556e-05	6.27291e-05	8.94586e-05	4.24314e-05	3.98964e-05	4.8742e-05	0.000125198	5.78448e-05	0.000103471	5.10858e-05	5.64194e-05
Cystathionine	834	223.075	7.58367	0.00429121	0.00566334	0.00764979	0.00634876	0.00857576	0.0116366	0.00812617	0.0106027	0.014225	0.0118295	0.0100128
Cysteine glutathione disulfide	10455148	427.095	8.86286	0.000604647	0.000679713	0.000505305	0.00035006	0.000390158	0.000361305	0.000295302	0.000428218	0.00113362	0.00137259	0.00045873
Cytidine	6175	244.093	7.36886	0.011687	0.0114665	0.0126239	0.01168	0.01211	0.0143481	0.0138077	0.012633	0.013049	0.0140886	0.0127683
Cytosine	597	112.05	5.59091	9.54633e-06	1.02061e-05	4.3574e-06	9.06426e-06	1.42214e-05	9.11848e-06	N.D.	1.09876e-05	2.14828e-05	5.67859e-05	9.90389e-06
dADP	188966	410.027	8.77658	N.D.	1.70005e-05	9.28245e-06	2.0302e-05	N.D.	N.D.	N.D.	1.48307e-05	N.D.	N.D.	N.D.
dAMP	12599	330.061	7.67834	3.65476e-05	4.75398e-05	5.01545e-05	6.94071e-05	5.39597e-05	2.22128e-05	3.6479e-05	3.47816e-05	5.87707e-05	3.6947e-05	3.47465e-05
dATP	15993	489.993	9.27895	N.D.	N.D.	N.D.	N.D.	1.01706e-05	N.D.	N.D.	N.D.	N.D.	N.D.	N.D.
dCDP	150855	386.016	9.20237	N.D.	1.25993e-05	1.90108e-05	N.D.	N.D.	N.D.	1.78852e-05	N.D.	N.D.	N.D.	1.9732e-05
dCMP	13945	306.05	7.94557	5.29959e-05	6.61563e-05	6.41293e-05	5.61993e-05	6.11124e-05	3.91231e-05	7.05066e-05	7.0223e-05	5.4639e-05	6.01322e-05	8.34786e-05
Deamido-NAD+	165491	663.087	6.91241	N.D.	N.D.	1.86892e-05	N.D.	N.D.	N.D.	1.89024e-05	2.7738e-05	1.99345e-05	3.56455e-05	N.D.
Decanoic acid	2969	171.139	6.68479	0.00023547	0.000238382	0.000210354	0.000363859	0.000250249	0.000321797	0.000344387	0.00029681	0.000225151	0.000304245	0.000361812
Decarboxylated S-Adenosylmethionine	439415	355.154	4.3545	3.52159e-05	7.01235e-05	5.58281e-05	4.34604e-05	4.75908e-05	5.50181e-05	5.10062e-05	4.86476e-05	4.00326e-05	5.12662e-05	3.44939e-05
dGTP	65103	505.988	9.08787	8.82102e-06	7.40324e-06	N.D.	N.D.	8.27702e-06	N.D.	N.D.	N.D.	1.37988e-05	1.31111e-05	1.14277e-05
Diethanolamine	8113	106.086	5.86055	0.00162077	0.00411293	0.00259106	0.00363316	0.00240942	0.00329845	0.00348436	0.00133223	0.0100298	0.00807487	0.00110791
Dihydrouracil 1-Methylhydantoin Glycine anhydride	649 69217 7817	115.05	16.4252	0.00125368	0.000806094	0.00109745	0.00113128	0.000996511	0.00120064	0.00138054	0.00113678	0.00106817	0.00160778	0.00102977
Dihydroxyacetone phosphate	668	168.991	9.96904	0.00751264	0.00340557	0.00600122	0.00370695	0.00509582	0.0042281	0.00717325	0.00460803	0.00596625	0.00681459	0.00555111
Dodecanedioic acid	12736	229.145	8.74964	N.D.	N.D.	N.D.	2.41646e-05	2.52823e-05	4.97571e-05	1.18234e-05	N.D.	2.82244e-05	N.D.	1.86013e-05
DOPA	6047	198.076	8.85978	N.D.	N.D.	N.D.	N.D.	N.D.	N.D.	N.D.	N.D.	N.D.	8.54945e-05	N.D.
Dopamine Octopamine	681 440266	154.086	6.63786	0.00163852	0.000334079	0.000551225	0.000143695	0.00236302	7.42136e-05	9.30476e-05	0.000102428	0.000187568	0.000101034	0.00016748
dTDP	164628	401.016	8.99571	2.23781e-05	5.64999e-05	4.29916e-05	5.14499e-05	2.74495e-05	1.2649e-05	3.9364e-05	N.D.	N.D.	6.00281e-05	1.73871e-05
dTDP-glucose	443210	563.069	7.00521	0.000532633	0.000547643	0.000654515	0.000563528	0.000623047	0.000568027	0.000743338	0.000584635	0.000509602	0.000660239	0.000630988
dTMP	9700	321.049	7.7983	5.88327e-05	5.9942e-05	5.30269e-05	8.42349e-05	6.66674e-05	3.67803e-05	4.3583e-05	4.3786e-05	3.64701e-05	6.92952e-05	4.66561e-05
dTTP	64968	480.982	9.54039	N.D.	1.45897e-05	N.D.	1.79316e-05	1.60141e-05	N.D.	N.D.	N.D.	N.D.	2.22567e-05	N.D.
Ectoine	126041	143.082	7.16991	0.000207946	0.000258258	0.000219211	0.000230097	0.000298484	0.000283628	0.000354769	0.000282857	0.000349371	0.000341082	0.000362373
Ergothioneine	3037043	230.096	12.9262	N.D.	N.D.	2.08016e-05	N.D.	2.16273e-05	N.D.	N.D.	N.D.	N.D.	N.D.	N.D.
Erythrose 4-phosphate	122357	199.001	8.85346	N.D.	N.D.	7.16283e-06	N.D.	N.D.	N.D.	N.D.	N.D.	N.D.	N.D.	N.D.
Ethanolamine	700	62.0601	4.90924	0.00390403	0.00237426	0.00357501	0.00255656	0.00247014	0.00424475	0.00415458	0.00364651	0.00327729	0.00407614	0.00394264
Ethanolamine phosphate	1015	140.012	6.70202	0.0619292	0.0614306	0.0758089	0.0665396	0.0698177	0.0465306	0.0562978	0.0539268	0.0463758	0.0594971	0.0655732
Ethyl glucuronide	18392195	221.067	6.5432	N.D.	N.D.	N.D.	N.D.	N.D.	N.D.	N.D.	N.D.	N.D.	1.09765e-05	N.D.
Ethylmalonic acid	11756	131.035	12.4253	N.D.	N.D.	N.D.	N.D.	0.000148883	N.D.	N.D.	N.D.	N.D.	N.D.	N.D.
FAD_divalent	643975	391.571	6.58275	0.000498256	0.000482348	0.000500821	0.000541682	0.000542215	0.000724587	0.000676875	0.000508836	0.000629183	0.000644699	0.000734959
Farnesyl pyrophosphate	445713	381.124	8.06156	N.D.	N.D.	N.D.	N.D.	6.87902e-06	N.D.	N.D.	N.D.	N.D.	N.D.	N.D.
FMN	643976	455.097	6.93768	1.87195e-05	2.32411e-05	2.96892e-05	1.22784e-05	3.06671e-05	N.D.	3.29187e-05	2.56379e-05	2.57613e-05	3.58971e-05	3.16787e-05
Fructose 1,6-diphosphate	172313	338.988	11.0866	0.014911	0.00424274	0.00602185	0.0141289	0.00637472	0.0364564	0.0277528	0.0192954	0.0118046	0.0131457	0.0134008
Fructose 6-phosphate	603	259.022	8.10859	0.00282525	0.00248065	0.003101	0.00245218	0.00281232	0.00323469	0.00386088	0.00257249	0.00251827	0.0034311	0.00329895
Fumaric acid	444972	115.004	16.206	0.00302164	0.00379423	0.00391212	0.00355405	0.0039085	0.00329869	0.00387511	0.00307395	0.00306927	0.00324631	0.00340007
GABA	119	104.071	5.88074	0.41418	0.385054	0.435553	0.400669	0.437351	0.542863	0.526812	0.478189	0.562401	0.536771	0.484405
GDP	8977	442.017	8.52873	0.0191831	0.0236277	0.0271433	0.0241112	0.0275715	0.0209833	0.0281369	0.0236818	0.0238758	0.0268513	0.0269101
GDP-mannose GDP-glucose	18396 46173703	604.069	6.88954	0.00344067	0.00360057	0.00392807	0.00363118	0.00422733	0.00361285	0.00472003	0.00412674	0.00377709	0.00412413	0.00455776
Gln	738	147.076	8.18983	1.32914	1.25347	1.44002	1.5276	1.39318	1.35657	1.42003	1.3049	1.37642	1.66298	1.33226
Glu-Glu	439500	277.103	8.26333	0.000349764	0.000476741	0.000497669	0.000451215	0.000490068	0.000394576	0.000463249	0.000415761	0.000437136	0.000472553	0.000443098
Glu	611	149.064	8.32242	0.119347	0.135801	0.141447	0.138446	0.142047	0.132917	0.147973	0.132585	0.138123	0.148129	0.131297
Gluconic acid	10690	195.051	6.80837	0.000716767	0.00075412	0.000894792	0.00066763	0.00086243	0.000684789	0.000937823	0.000759714	0.000762236	0.000758933	0.000850542
Gluconolactone	7027	179.055	17.0255	0.000426851	0.000491828	0.000509331	0.000426348	0.000502339	0.000443628	0.000505808	0.000453205	0.000496637	0.000530493	0.000461842
Glucosamine	439213	180.087	7.06681	0.000324404	0.00015512	6.14572e-05	6.96059e-05	6.89109e-05	0.00014479	0.000263697	7.64776e-05	0.00013235	0.00144785	9.43017e-05
Glucosaminic acid	73563	196.082	9.09856	N.D.	6.23134e-06	8.01307e-06	N.D.	N.D.	N.D.	N.D.	N.D.	N.D.	6.89416e-06	N.D.
Glucose 1-phosphate	65533	259.022	8.23428	0.00299803	0.00176177	0.00242736	0.00182142	0.00224311	0.00359923	0.00346551	0.00233938	0.00231201	0.00267959	0.00282515
Glucose 6-phosphate	5958	259.022	8.0296	0.013343	0.00973147	0.0125318	0.0104506	0.0134506	0.0166517	0.0172863	0.0112283	0.0104663	0.0136964	0.0129517
Glucurone	92283	175.025	4.63344	0.00511927	0.00408161	0.00467758	0.00555378	0.00464966	0.00498506	0.00578921	0.00519601	0.00529412	0.00582686	0.00798813
Glucuronic acid Galacturonic acid	94715 439215	193.035	6.78177	3.38734e-05	4.16605e-05	4.68216e-05	4.53789e-05	4.71916e-05	4.52066e-05	4.52423e-05	3.37595e-05	3.828e-05	4.47824e-05	2.7026e-05
Glutaryl CoA_divalent	3081383	439.566	9.20177	N.D.	N.D.	N.D.	N.D.	3.67473e-05	N.D.	N.D.	N.D.	N.D.	N.D.	N.D.
Glutarylcarnitine	71464488	276.144	7.71775	0.000287153	0.000368482	0.000363297	0.000336625	0.000647831	0.000346121	0.000368384	0.000320393	0.000331098	0.000408839	0.00049645
Glutathione (GSH)	124886	308.09	10.0156	0.729297	0.767407	0.835908	0.744019	0.811885	0.801704	0.902965	0.807651	0.854865	0.697723	0.832875
Glutathione (GSSG)_divalent	65359	307.083	9.24187	0.175653	0.173229	0.17181	0.221961	0.175706	0.242062	0.216731	0.197741	0.248964	0.419471	0.20512
Gly	750	76.0393	6.41794	0.0434051	0.0447679	0.0486238	0.0453367	0.0470876	0.0476081	0.0521878	0.0495881	0.0563431	0.0536086	0.0515853
Gly-Asp	97363	191.066	7.52817	0.000845086	0.0011859	0.00131868	0.00127331	0.00119955	0.00103528	0.00101017	0.00103374	0.00107058	0.0011882	0.00111996
Gly-Gly	11163	133.061	6.41651	0.00070136	0.000872105	0.000973387	0.00089306	0.000894471	0.000691647	0.000688683	0.000718179	0.000753134	0.00077622	0.000794432
Glyceraldehyde 3-phosphate	729	168.991	9.28894	3.48578e-05	7.285e-06	3.01936e-05	8.41582e-06	2.08072e-05	N.D.	1.1148e-05	1.43383e-05	3.35126e-05	1.79529e-05	N.D.
Glyceric acid	439194	105.019	8.41901	N.D.	N.D.	N.D.	N.D.	N.D.	0.00015495	N.D.	N.D.	N.D.	N.D.	N.D.
Glycerol	753	93.0548	16.441	0.200848	0.144231	0.140048	0.248996	0.144441	0.218548	0.238622	0.25555	0.138956	0.248393	0.23599
Glycerol 2-phosphate	2526	171.006	9.95739	N.D.	N.D.	1.10366e-05	N.D.	N.D.	1.49724e-05	1.90858e-05	N.D.	N.D.	1.82826e-05	N.D.
Glycerol 3-phosphate	439162	171.006	9.58353	0.015119	0.0196258	0.0185322	0.0134586	0.0197064	0.00782112	0.0198621	0.0160312	0.0156344	0.0185779	0.0196924
Glycerophosphocholine	439285	258.11	16.1262	0.452845	0.41002	0.465667	0.391958	0.462888	0.437398	0.440785	0.395253	0.433836	0.414545	0.419084
GMP	6804	362.051	7.50666	0.034766	0.0402208	0.0452462	0.0403415	0.045385	0.0268294	0.0435375	0.0405731	0.0348574	0.0424649	0.0513253
GTP	6830	521.983	9.08741	0.0137415	0.0113917	0.0148826	0.0159197	0.0159737	0.0241644	0.0168628	0.0154879	0.015777	0.0155708	0.0165504
Guanidinosuccinic acid	439918	176.067	7.71485	4.62151e-05	4.25788e-05	6.02361e-05	4.77194e-05	6.0781e-05	4.30004e-05	3.64171e-05	4.04776e-05	4.39072e-05	4.42788e-05	4.71554e-05
Guanidoacetic acid	763	118.061	6.3206	0.00321561	0.00429108	0.00469492	0.0037465	0.00367083	0.00332243	0.00469144	0.00469356	0.00364822	0.00541153	0.00400775
Guanine	764	152.057	6.40136	5.3108e-05	8.31581e-05	8.3452e-05	8.17513e-05	8.17297e-05	6.60638e-05	9.77616e-05	8.36998e-05	0.000141005	0.000368192	0.000139273
Guanosine	6802	284.099	9.6302	0.0271379	0.0236329	0.0259856	0.0143449	0.028479	0.0192429	0.0176951	0.0134273	0.0176887	0.0176601	0.0163115
Gulonolactone	439373	179.055	16.6336	2.50983e-05	2.5937e-05	2.29676e-05	1.26007e-05	2.33933e-05	2.87081e-05	1.89699e-05	1.48039e-05	2.94624e-05	2.74709e-05	1.45029e-05
H-Asp(Gly-OH)-OH	99717	191.066	9.11723	0.000679269	0.000821447	0.000838482	0.000854165	0.000916344	0.000828575	0.00085054	0.000780244	0.000778692	0.000832032	0.000815474
Hexamine	4101	141.113	5.66799	2.0183e-05	1.91242e-05	2.07534e-05	9.77153e-06	2.82104e-05	8.75774e-06	1.33614e-05	1.34491e-05	1.82074e-05	1.8089e-05	1.93842e-05
Hexanoic acid 4-Methylpentanoic acid	8892 4275592	115.076	7.40089	N.D.	N.D.	N.D.	N.D.	N.D.	0.000260943	N.D.	0.000190848	N.D.	N.D.	N.D.
Hexylamine	8102	102.128	5.81004	4.71691e-05	4.73682e-05	4.64875e-05	N.D.	4.44436e-05	5.91565e-05	5.52443e-05	6.28599e-05	6.07221e-05	6.11208e-05	8.23582e-05
His	773	156.077	5.62761	0.0386746	0.0374123	0.0413179	0.0392285	0.0380342	0.0449181	0.0358441	0.0415377	0.0495464	0.0468782	0.0392093
His-Glu	7010583	285.119	5.79564	7.66201e-05	0.000100324	0.000117673	8.75796e-05	0.000117119	9.6128e-05	9.32792e-05	8.61136e-05	0.000106483	9.33029e-05	9.45811e-05
Histamine	774	112.087	3.71164	0.000216593	0.000272213	0.000199612	0.000130175	0.000159075	0.000230544	0.00045148	0.000173684	0.000344809	0.000252453	0.000139195
Histidinol	165271	142.097	4.07642	N.D.	N.D.	N.D.	N.D.	N.D.	N.D.	N.D.	N.D.	4.06876e-06	3.15632e-06	N.D.
Homoarginine	9085	189.135	5.52881	0.000104914	0.000172461	0.000180579	0.000168976	0.000137648	0.000174453	0.000100201	0.000186001	0.000190261	0.000215949	0.000158366
Homocarnosine	10243361	241.129	5.30667	0.0148391	0.0171385	0.0220532	0.0194329	0.0262421	0.0203892	0.0182928	0.0203135	0.0254201	0.0222563	0.0226311
Homocitric acid	28371	205.035	15.5955	0.000397714	0.000502337	0.000533047	0.000557133	0.00060295	0.000502719	0.000654855	0.000553365	0.000544404	0.00077253	0.000681787
Homocitrulline	65072	190.119	8.48817	0.000222959	0.000212185	0.000173407	0.000194098	0.000238919	0.000248547	0.000248962	0.000174069	0.000253265	0.000228151	0.000258231
Homocysteinesulfinic acid	161712	166.018	6.95751	1.40842e-05	N.D.	N.D.	N.D.	1.44977e-05	1.4529e-05	7.32083e-06	N.D.	N.D.	4.12769e-05	N.D.
Homoserine	12647	120.066	7.70693	0.00221606	0.00231867	0.00287383	0.00232626	0.0027215	0.00253272	0.00272241	0.00280826	0.00268129	0.00327037	0.00259478
Homoserinelactone	73509	102.055	5.4877	0.000898141	0.000928548	0.0010853	0.00101917	0.00111654	0.00111872	0.0011894	0.00112034	0.00118513	0.00111241	0.00114184
Homovanillic acid Hydroxyphenyllactic acid	1738 9378	181.051	6.89817	0.000372235	0.000371148	0.000354414	0.000440948	0.000429584	0.000448807	0.000627639	0.000519002	0.000564276	0.000650053	0.000481446
Hordenine	68313	166.123	6.66687	6.11581e-06	6.55576e-06	N.D.	N.D.	N.D.	N.D.	N.D.	N.D.	N.D.	N.D.	N.D.
Hydroxyproline	5810	132.066	9.13308	0.00392615	0.00359683	0.00457539	0.00414282	0.00404991	0.00504112	0.00473146	0.00420277	0.00445456	0.00379834	0.00464388
Hypotaurine	107812	110.027	13.3427	0.00360166	0.00632721	0.00869519	0.00597294	0.00754078	0.00951933	0.00893857	0.0115579	0.0112444	0.0104417	0.0107472
Hypoxanthine	790	137.046	8.69066	0.0375743	0.0308459	0.0334303	0.0242341	0.0303159	0.0420586	0.0304454	0.0346279	0.0368044	0.0362327	0.0345927
Ile	791	132.102	7.7545	0.0358191	0.028541	0.0334099	0.0421596	0.0374491	0.0374503	0.0300346	0.0315999	0.0335778	0.0452253	0.0371992
Ile-Pro-Pro	9949212	326.207	8.28927	3.51608e-05	2.72564e-05	3.65212e-05	2.14707e-05	3.79407e-05	2.6654e-05	2.81598e-05	4.04172e-05	1.50143e-05	2.87832e-05	2.78733e-05
Imidazole-4-acetic acid	96215	127.05	6.15837	1.17705e-05	1.33638e-05	2.24128e-05	1.40608e-05	1.34413e-05	6.99418e-06	1.68572e-05	1.77742e-05	1.25026e-05	1.3524e-05	1.47642e-05
Imidazole-4-methanol	1745	99.0555	5.38804	N.D.	N.D.	N.D.	N.D.	N.D.	4.04152e-06	5.15804e-06	N.D.	5.41514e-06	1.55422e-05	N.D.
Imidazolelactic acid	793	157.06	6.69409	0.000102174	0.000121541	0.000101766	0.000127097	0.000108142	0.000130691	0.000120544	0.000173057	0.000203455	0.000183509	0.000145933
Iminodiacetic acid	8897	132.03	7.61297	0.110713	0.161345	0.189402	0.160539	0.205802	0.103858	0.152441	0.137627	0.122465	0.162618	0.161207
IMP	8582	347.04	7.75951	0.0241494	0.023958	0.0292552	0.0260081	0.0293861	0.0227886	0.0256749	0.0282001	0.0287231	0.0343904	0.0334889
Inosine	6021	269.088	14.6638	0.10096	0.0916427	0.10438	0.0626344	0.089484	0.112273	0.0881337	0.0872448	0.0960761	0.102069	0.0842728
Isethionic acid	7866	124.991	9.22311	0.00412986	0.00414792	0.00460742	0.00431509	0.00544173	0.00457594	0.00492471	0.00488589	0.0049991	0.00492347	0.00540949
Isobutylamine	6558	74.0965	5.52041	N.D.	N.D.	N.D.	N.D.	N.D.	N.D.	0.00242354	N.D.	N.D.	N.D.	N.D.
Isobutyryl CoA_divalent	3036931	417.572	8.11858	1.3154e-05	6.93686e-06	N.D.	N.D.	7.39679e-06	N.D.	N.D.	N.D.	N.D.	N.D.	2.30963e-05
Isocitric acid	1198	191.02	17.2217	0.000424068	N.D.	N.D.	0.000587291	N.D.	0.00102841	0.000658073	0.000774349	0.000562378	0.000661255	N.D.
Isoglutamic acid	73064	148.06	6.9915	N.D.	N.D.	6.24098e-05	N.D.	N.D.	N.D.	N.D.	8.61518e-05	N.D.	N.D.	N.D.
Isopropanolamine	4	76.0757	5.39394	1.49227e-05	1.78385e-05	3.57789e-05	2.41663e-05	2.06922e-05	2.31135e-05	2.01563e-05	3.23109e-05	2.62363e-05	2.87303e-05	2.20156e-05
Isovalerylcarnitine	6426851	246.17	7.4323	0.000931084	0.00104435	0.00115506	0.00122259	0.00134201	0.00124214	0.00108684	0.000955423	0.00143366	0.00130256	0.0012006
Kynurenine	846	209.092	7.67451	3.59611e-05	8.22113e-05	6.46011e-05	7.67851e-05	7.31108e-05	5.52652e-05	7.89566e-05	6.54836e-05	8.27613e-05	9.97399e-05	6.59298e-05
Lactic acid	612	89.0244	8.72837	0.323107	0.296229	0.340783	0.269964	0.301595	0.339851	0.343952	0.328592	0.32283	0.327303	0.344992
Lauric acid	3893	199.17	6.45772	0.00266083	0.00243235	0.00252842	0.00320088	0.00350693	0.00355188	0.00345126	0.00333418	0.0037565	0.00279938	0.00356513
Lauroylcarnitine	168381	344.279	8.40025	8.87879e-05	7.4305e-05	7.21683e-05	6.62941e-05	0.000130744	0.000134205	0.000126607	0.000104702	0.000202523	0.000157558	0.000125672
Leu	857	132.102	7.84243	0.0797567	0.0769483	0.0821017	0.0906451	0.0907597	0.0849765	0.0730621	0.0664261	0.067778	0.0979329	0.0827695
Lumazine	10250	165.04	16.387	2.58464e-05	N.D.	1.6923e-05	3.24383e-05	1.12612e-05	3.89756e-05	N.D.	2.37911e-05	1.53797e-05	1.71001e-05	2.54221e-05
Lys	866	147.113	5.29801	0.060121	0.0567217	0.065124	0.0587975	0.0591276	0.0897811	0.0779731	0.0764237	0.0798558	0.0802969	0.0721643
Malic acid	525	133.014	14.6156	0.0571813	0.0675865	0.0685134	0.0726288	0.071191	0.0701223	0.0751619	0.0647426	0.0633003	0.0676181	0.0681075
Malonylcarnitine	22833583	248.113	7.75882	0.000112233	8.89737e-05	9.89335e-05	0.000104685	0.000142356	0.000141042	9.34537e-05	0.000133247	0.000203231	0.000146597	0.000128976
Met	876	150.058	8.16316	0.0276299	0.0289107	0.0326915	0.0261879	0.0277172	0.0347615	0.0347652	0.0327594	0.0262372	0.0277159	0.0312481
Methionine sulfoxide	158980	166.053	9.02274	0.00105476	0.00117246	0.0010169	0.000997341	0.000926817	0.000853295	0.00106185	0.00102023	0.000864331	0.0012039	0.00115097
Methylguanidine	10111	74.0712	4.79238	3.88755e-05	4.76109e-05	3.00053e-05	3.34096e-05	3.34763e-05	3.44765e-05	3.24201e-05	2.71144e-05	7.55949e-05	0.000456128	2.70171e-05
Mevalolactone	5325923	131.07	16.4517	N.D.	0.00022073	0.000421546	0.000472616	N.D.	0.000347036	N.D.	0.000389038	N.D.	0.00038269	N.D.
Mevalonic acid	134965	147.066	7.15106	N.D.	1.31117e-05	2.45729e-05	1.21334e-05	7.42638e-06	1.47025e-05	N.D.	3.30068e-05	N.D.	1.56101e-05	2.27627e-05
Morpholine	8083	88.0758	5.12707	0.000100732	0.000100773	0.000106721	0.000132616	0.00011391	8.15385e-05	0.00011388	0.000119509	0.000139678	0.000105117	8.9889e-05
Mucic acid	3037582	209.03	10.8565	N.D.	6.19456e-06	1.36605e-05	N.D.	2.94245e-05	1.58401e-05	9.26358e-06	N.D.	N.D.	5.60106e-05	2.039e-05
myo-Inositol 1-phosphate myo-Inositol 3-phosphate	107737 440194	259.022	8.35063	0.021472	0.0172049	0.0198597	0.0224696	0.0196593	0.0314445	0.026253	0.0246998	0.0270151	0.0236473	0.0296258
myo-Inositol 2-phosphate	160886	259.022	8.51006	0.00891147	0.00600268	0.00750625	0.00725124	0.00628448	0.0111532	0.0117594	0.0104527	0.0106413	0.00974367	0.012582
Myristic acid	11005	227.202	6.28742	0.00107186	0.000675673	0.00115048	0.00150086	0.00142402	0.00181327	0.0012561	0.00125835	0.00153454	0.000817807	0.00148902
Myristoleic acid	5281119	225.186	6.32121	7.4878e-05	5.39445e-05	6.69579e-05	9.34267e-05	0.000106292	0.000119616	0.000111638	0.000102013	0.000116402	6.47744e-05	0.000127271
N-Acetyl-β-alanine N-Acetylalanine	76406 88064	130.051	7.35508	0.00014771	0.000142403	0.000135882	0.000125615	0.00014568	0.000154333	0.000217298	0.000181946	0.000232266	0.000237474	0.000209508
N-Acetylasparagine	99715	173.057	7.00019	4.10046e-05	4.61143e-05	6.79739e-05	5.22514e-05	4.87745e-05	3.14874e-05	4.45836e-05	4.11284e-05	3.45985e-05	4.57282e-05	4.39405e-05
N-Acetylaspartic acid	65065	174.041	11.1296	0.502126	0.546047	0.613072	0.568969	0.561055	0.461416	0.550816	0.520082	0.48196	0.523127	0.546367
N-Acetylaspartylglutamic acid	5255	303.083	11.6814	0.0250024	0.016419	0.0230913	0.0199581	0.0198967	0.0261048	0.0259048	0.0238562	0.0225409	0.0284611	0.0292499
N-Acetylcysteine	12035	162.023	7.33916	N.D.	2.70577e-05	1.94055e-05	N.D.	2.19019e-05	N.D.	N.D.	N.D.	1.69594e-05	1.01348e-05	N.D.
N-Acetylglucosamine 1-phosphate	440272	300.049	7.82416	0.00123271	0.0010561	0.00121116	0.000984267	0.00120398	0.00116833	0.00138866	0.0010796	0.00124821	0.00118143	0.00135218
N-Acetylglucosamine 6-phosphate	440996	300.049	7.54689	0.000674002	0.000454101	0.000619483	0.000522941	0.000543221	0.00064181	0.000537772	0.000476396	0.000502627	0.000576228	0.000548436
N-Acetylglucosamine-1 N-Acetylmannosamine-1 N-Acetylgalactosamine-1	439174 439281 35717	222.097	16.7143	0.00013663	0.000110643	0.000108173	0.00014334	0.000124461	0.000161333	0.000177321	0.000159627	0.000157642	0.00011586	0.000188441
N-Acetylglucosamine-2 N-Acetylmannosamine-2 N-Acetylgalactosamine-2	439174 439281 35717	222.097	16.4561	0.00266245	0.00278565	0.00266205	0.00257965	0.00263986	0.00269763	0.0031065	0.00264575	0.00237409	0.00300644	0.0024193
N-Acetylglucosylamine	439454	221.113	7.55055	9.37234e-06	1.37411e-05	1.46961e-05	5.37298e-06	1.10635e-05	1.46096e-05	2.09906e-05	6.07736e-06	3.59802e-06	1.56883e-05	7.87324e-06
N-Acetylglutamic acid	70914	188.057	10.3236	0.00289765	0.00393237	0.00460179	0.0039326	0.00447088	0.00300785	0.00463321	0.00418799	0.0036058	0.00447288	0.00425966
N-Acetylglutamine	25561	187.072	6.77243	0.000424696	0.000463672	0.00068419	0.000706213	0.000534027	0.000444285	0.000532835	0.000607578	0.000452456	0.000854216	0.000647041
N-Acetylglycine	10972	116.035	7.82774	1.79676e-05	2.15594e-05	2.35204e-05	3.4047e-05	5.21474e-05	2.84216e-05	4.36998e-05	4.46688e-05	3.43336e-05	4.62489e-05	3.7082e-05
N-Acetylhistidine	75619	198.087	7.4669	4.9286e-05	5.89465e-05	6.82416e-05	9.16625e-05	5.80638e-05	5.32145e-05	6.88912e-05	5.26578e-05	5.03823e-05	7.81867e-05	5.67558e-05
N-Acetylleucine Isovalerylalanine N-Acetylisoleucine N-Hexanoylglycine	70912 129285 7036275 99463	172.098	6.73076	4.42214e-05	3.88424e-05	4.95917e-05	6.00704e-05	4.91295e-05	7.81402e-05	6.15682e-05	3.65658e-05	5.50628e-05	5.19237e-05	7.06607e-05
N-Acetyllysine	92907	189.124	7.43301	0.00133711	0.0018075	0.00207822	0.00186189	0.00193931	0.0022811	0.0020622	0.00146198	0.00182807	0.00184578	0.00179885
N-Acetylmethionine	448580	190.054	6.79183	8.44276e-05	0.000101412	0.000158832	9.92675e-05	0.000135657	0.000116887	0.000142422	0.000138569	0.000116138	0.000112941	0.000149996
N-Acetylneuraminic acid	439197	308.099	6.0977	0.00925537	0.00951247	0.0105291	0.00963567	0.0113286	0.00956552	0.0106531	0.00963961	0.0100299	0.0116725	0.0122658
N-Acetylornithine	439232	175.108	7.25353	0.000189201	0.000203572	0.000221068	0.000207579	0.000214766	0.000194888	0.00019578	0.000176454	0.000189162	0.000164356	0.000217525
N-Acetylphenylalanine Phenylpropionylglycine	74839 152323	206.082	6.66962	N.D.	7.4361e-06	6.27846e-06	1.42566e-05	N.D.	1.02387e-05	1.39412e-05	3.21054e-05	9.52583e-06	N.D.	2.19563e-05
N-Acetylputrescine	122356	131.118	6.45182	1.59376e-05	1.63149e-05	1.2406e-05	1.61068e-05	1.91801e-05	1.43724e-05	2.59615e-05	1.68169e-05	1.84477e-05	2.53563e-05	1.40463e-05
N-Acetylserine	65249	148.06	17.1721	0.00190311	0.0017475	0.00181659	0.00169977	0.00175485	0.00198605	0.00219911	0.00183834	0.00223939	0.00204279	0.00189568
N-Acetyltaurine	159864	166.018	7.72216	0.00101769	0.000926845	0.0010459	0.000969192	0.00133756	0.00134996	0.00174136	0.00157624	0.00144062	0.00151065	0.00171281
N-Acetylthreonine	152204	160.062	7.0105	N.D.	6.05332e-05	9.8299e-05	9.44158e-05	0.000107572	8.87356e-05	0.000120402	9.57866e-05	9.6053e-05	0.000123353	0.000114814
N-Acetyltyrosine	68310	222.077	6.52048	N.D.	N.D.	N.D.	N.D.	N.D.	N.D.	N.D.	N.D.	1.12121e-05	2.68729e-05	N.D.
N-Acetylvaline	66789	158.082	6.89096	N.D.	N.D.	N.D.	1.26962e-05	N.D.	1.26683e-05	1.18901e-05	1.23311e-05	N.D.	N.D.	N.D.
N-Carbamoylaspartic acid	93072	175.036	11.6438	N.D.	N.D.	1.56632e-05	N.D.	N.D.	N.D.	N.D.	N.D.	N.D.	N.D.	N.D.
N-Carbamylglutamic acid	121396	189.052	10.6958	1.52934e-05	1.73159e-05	1.17968e-05	N.D.	2.15321e-05	N.D.	3.56702e-05	N.D.	1.3737e-05	2.68816e-05	1.38837e-05
N-Ethylmaleimide_+H2O	4362	142.051	7.45684	N.D.	1.33876e-05	8.23727e-06	1.18094e-05	1.33216e-05	N.D.	8.12961e-06	N.D.	N.D.	N.D.	N.D.
N-Formylmethionine	439750	176.039	7.14774	2.81296e-05	3.35084e-05	2.56912e-05	2.33204e-05	N.D.	2.44302e-05	3.7563e-05	4.85624e-05	3.05286e-05	5.35202e-05	3.79255e-05
N-Glycolylneuraminic acid	440001	324.094	6.07902	0.00010269	8.42079e-05	0.000153972	7.21527e-05	8.94495e-05	0.000223468	0.000253194	7.61052e-05	0.000258116	0.000116898	0.000339318
N-Methylglutamic acid	439377	162.076	9.22674	9.97291e-05	0.000114731	0.000269898	0.00010729	0.000154485	9.54767e-05	0.000157158	0.000241387	0.00023243	0.000139668	0.000167354
N-Methylphenylethanolamine	913	152.107	6.44902	N.D.	N.D.	N.D.	N.D.	N.D.	N.D.	6.39521e-06	N.D.	N.D.	N.D.	N.D.
N-Methyltyramine	9727	152.107	6.52459	4.30628e-06	4.3641e-06	3.92421e-06	N.D.	N.D.	N.D.	2.59805e-06	9.04767e-06	N.D.	N.D.	5.22381e-06
N-Succinyl-5-aminoimidazole-4-carboxamide ribose 5'-phosphate_divalent	160666	226.029	10.6343	N.D.	1.14366e-05	N.D.	N.D.	N.D.	N.D.	N.D.	N.D.	N.D.	N.D.	N.D.
N-α-Acetylarginine	67427	217.129	7.55989	0.00163571	0.0015435	0.00261499	0.00220651	0.00227022	0.00170762	0.00147948	0.00218098	0.00150067	0.00214044	0.00237872
N1-Acetylspermidine	496	188.176	4.87461	0.000371353	0.000254656	0.000285661	0.000238527	0.000256122	0.000513657	0.000424621	0.000300949	0.000421006	0.000368985	0.000328327
N1-Methyl-4-pyridone-5-carboxamide	440810	153.066	13.8508	0.000222028	0.000125658	0.000662955	0.000155334	0.000142716	0.000221652	0.000145795	0.000521411	0.000202988	0.000173825	0.00012113
N1-Methylguanosine	96373	298.114	9.16047	4.98718e-05	4.9221e-05	4.75819e-05	4.20246e-05	4.66103e-05	5.20855e-05	7.16383e-05	6.66444e-05	5.74862e-05	6.0446e-05	6.81887e-05
N2,N2-Dimethylguanosine	135501639	312.13	9.04156	2.7888e-05	3.04189e-05	3.41905e-05	3.06533e-05	3.54293e-05	3.10061e-05	4.80814e-05	4.93727e-05	4.04244e-05	3.7596e-05	4.92701e-05
N2-Acetylaminoadipic acid	443992	202.072	9.69338	0.000144865	0.000152243	0.000163905	0.000171608	0.00021626	0.000111459	0.000145291	0.000112625	0.000105288	0.000178288	0.00017794
N2-Succinylornithine	127370	233.113	7.81288	0.000689847	0.000730191	0.000949882	0.000651193	0.00117741	0.000982587	0.00079928	0.000952945	0.00120703	0.000975386	0.000972407
N4-Acetylcytidine	107461	286.103	13.3499	9.41294e-06	1.73891e-05	1.46987e-05	1.17386e-05	1.67328e-05	N.D.	1.93982e-05	1.68996e-05	1.69203e-05	1.95475e-05	1.66897e-05
N6,N6,N6-Trimethyllysine	440120	189.16	5.52231	0.0064356	0.0080394	0.00781162	0.00742526	0.0074139	0.0066846	0.00865397	0.0068297	0.00675724	0.00761751	0.00678204
N6-Acetyllysine	92832	189.123	8.67769	0.000204985	0.000227104	0.000256221	0.000190905	0.000253396	0.000346098	0.000312194	0.000304222	0.000310448	0.000283267	0.000225197
N6-Methyl-2'-deoxyadenosine	168948	266.124	7.6644	8.11728e-05	9.05718e-05	9.33195e-05	8.56642e-05	9.46767e-05	0.00011343	0.000117217	0.000141913	0.00011757	9.15801e-05	0.000111953
N6-Methyllysine	164795	161.128	5.46101	0.00177965	0.00234653	0.00194481	0.00228543	0.00274714	0.0020873	0.00262295	0.00208159	0.00221806	0.00260027	0.00272945
N8-Acetylspermidine	123689	188.176	4.93377	8.05581e-05	8.87959e-05	9.00793e-05	5.43916e-05	9.74526e-05	0.000115795	0.000101486	0.000103131	0.000106947	0.000108369	8.00722e-05
NAD+	5893	662.103	5.59103	0.0328365	0.0431542	0.0491979	0.0404318	0.046444	0.0364773	0.0360931	0.0214387	0.027541	0.0325241	0.0248307
NADH	439153	664.117	6.81267	0.000700776	0.00061847	0.000690483	0.000832876	0.000740227	0.000459084	0.000757554	0.000645342	0.00069725	0.000630729	0.000585583
NADP+	5886	742.067	7.67691	0.00194783	0.00269198	0.00318385	0.00224069	0.00313396	0.00205472	0.00241401	0.0014164	0.00179147	0.00247866	0.00182911
NADPH_divalent	5884	371.538	8.99694	0.00159409	0.0011772	0.00153082	0.00242175	0.00140374	0.00155368	0.00241619	0.00225379	0.00211308	0.00144174	0.00255736
Nicotinamide	936	123.055	5.71992	0.0699486	0.0756974	0.0763479	0.0714459	0.0738059	0.0966272	0.106056	0.141673	0.13453	0.122143	0.146865
Nicotinamide N-oxide	72661	139.05	16.0512	N.D.	N.D.	5.38571e-05	N.D.	N.D.	N.D.	N.D.	4.92423e-05	N.D.	N.D.	N.D.
Nicotine	89594	163.123	4.13834	N.D.	N.D.	N.D.	2.4567e-05	N.D.	N.D.	N.D.	5.84839e-06	N.D.	N.D.	N.D.
NMN	14180	335.063	15.3004	0.000587152	0.000590729	0.000687473	0.000556259	0.000676098	0.000627678	0.000598008	0.000529158	0.00067667	0.000667602	0.00057168
Noradrenaline 6-Hydroxydopamine	439260 4624	170.081	6.87144	0.000261967	0.000232902	0.000273843	0.000250214	0.000260268	0.000354418	0.000344932	0.000353229	0.00036059	0.000357567	0.000336077
Normetanephrine_-H2O	688100	166.086	6.9659	0.000197312	0.000201352	0.000175748	0.000212254	0.000200449	0.000216054	0.00018777	0.000171423	0.000221906	0.00019434	0.00017532
Nω-Methylarginine	132862	189.134	5.72065	2.04237e-05	2.59515e-05	2.35148e-05	3.22258e-05	2.12453e-05	4.24894e-05	3.36446e-05	3.61271e-05	5.01815e-05	4.07119e-05	3.51067e-05
O-Acetylcarnitine	439756	204.123	6.89308	0.0720461	0.0749227	0.0740095	0.0721578	0.0858428	0.102912	0.100553	0.0855717	0.109618	0.100208	0.0911771
o-Hydroxybenzoic acid	338	137.024	8.46043	N.D.	9.09804e-06	N.D.	N.D.	1.26115e-05	8.74436e-06	2.95584e-05	N.D.	N.D.	3.24263e-05	1.91296e-05
O-Succinylhomoserine	439406	218.067	9.66753	0.000148244	0.000147631	0.000158788	0.000123662	0.000149593	0.000110495	0.000153262	0.000156039	0.000108801	0.000118399	0.000129384
o-Toluic acid p-Toluic acid m-Toluic acid	8373 7470 7418	135.045	7.57132	0.000838501	0.00055008	0.000586578	0.00261122	0.00169021	0.00280688	0.0011496	0.000955543	0.00102377	0.000740442	0.000979157
Octanoic acid	379	143.108	6.98445	0.000150399	N.D.	N.D.	0.000271302	0.000181954	0.000386189	0.000214305	0.00022996	N.D.	N.D.	N.D.
Octanoylcarnitine	11953814	288.217	7.89206	N.D.	8.65369e-05	N.D.	0.000113103	0.000145896	0.000120738	0.000106266	N.D.	0.000117665	0.000135305	0.000102752
Ophthalmic acid	7018721	290.135	9.99183	0.000624366	0.000911197	0.00110287	0.000801206	0.000907979	0.000561895	0.000975782	0.000778269	0.000558064	0.000758977	0.000764822
Ornithine	389	133.097	5.2605	0.00198508	0.0024294	0.00244866	0.0019127	0.00226041	0.00271412	0.00377722	0.00323986	0.0031723	0.00352201	0.00332957
Orotic acid	967	155.01	8.02456	0.000127548	8.90295e-05	0.000121849	9.7187e-05	8.95605e-05	0.000108548	8.39559e-05	8.83433e-05	7.85993e-05	0.000106884	9.57127e-05
Orotidine	92751	287.052	6.59425	0.000200504	0.000134461	0.000196488	0.000121241	0.000151568	0.000197409	0.000185672	0.00016193	0.000169991	0.000156474	0.000149802
p-Coumaric acid o-Coumaric acid	637542 637540	163.04	6.90102	1.55414e-05	2.36878e-05	1.30832e-05	1.06242e-05	N.D.	1.38155e-05	N.D.	1.91053e-05	1.53614e-05	2.11547e-05	N.D.
Pantothenic acid	6613	218.103	6.45557	0.00402912	0.00265183	0.00453403	0.00289384	0.00354398	0.00381147	0.00353971	0.00387251	0.00288558	0.00372979	0.00352547
Pelargonic acid	8158	157.123	6.8177	0.00063544	0.000604018	0.000627626	0.000910324	0.000512731	0.00136092	0.000799353	0.00071275	0.000651483	0.000594927	0.00101395
Phe	994	166.086	8.4125	0.0458769	0.0423158	0.043891	0.0466304	0.0430093	0.0499072	0.0485817	0.04205	0.0536563	0.053092	0.0451188
Phenol	996	93.0346	4.61492	0.000122316	0.000143473	0.000163101	0.000184901	0.000112106	0.000204447	0.000187998	0.000202334	0.000200343	0.000218229	0.000232493
Phenol sulphate	74426	172.991	8.7186	N.D.	N.D.	N.D.	N.D.	N.D.	4.59393e-05	N.D.	N.D.	6.32908e-05	N.D.	N.D.
Phosphocreatine	9548602	210.029	9.69912	0.000283459	0.00025194	0.000358244	0.000343011	0.000372703	0.000739945	0.00254953	0.00038651	0.000626728	0.000426132	0.000438543
Phosphoenolpyruvic acid	1005	166.975	14.43	8.67995e-05	8.27495e-05	8.19122e-05	6.99016e-05	0.000107557	7.6935e-05	7.55428e-05	8.68101e-05	5.17345e-05	4.46349e-05	8.51655e-05
Phosphoglycolic acid	529	154.975	15.0661	0.000117115	N.D.	N.D.	N.D.	1.06736e-05	N.D.	N.D.	N.D.	6.26993e-05	0.000421559	N.D.
Phosphorylcholine	1014	184.073	15.1896	0.263071	0.252492	0.301894	0.244891	0.324671	0.248077	0.297699	0.272536	0.31152	0.320186	0.307524
Phthalic acid	1017	165.019	11.6331	3.0548e-05	2.52052e-05	1.90985e-05	4.84144e-05	3.21909e-05	5.32568e-05	N.D.	3.16129e-05	N.D.	N.D.	2.13817e-05
Phytic acid_divalent	890	328.923	12.2059	0.00027308	0.000454581	0.000719405	0.00101593	0.000817805	0.000515648	0.000586366	0.000903663	0.000717573	0.00114055	0.000934475
Pipecolic acid	439227	130.086	7.81431	0.00170419	0.00166408	0.00250506	0.00184869	0.00236484	0.00235718	0.00200727	0.00202134	0.00241487	0.00231617	0.00221665
Piperidine	8082	86.0964	5.356	N.D.	N.D.	N.D.	N.D.	N.D.	N.D.	1.61244e-05	1.1207e-05	2.28654e-05	1.33281e-05	N.D.
Porphobilinogen	1021	225.088	6.60466	N.D.	N.D.	1.24619e-05	N.D.	N.D.	N.D.	1.55672e-05	N.D.	N.D.	N.D.	N.D.
Prazosin	4893	384.165	8.62478	5.57643e-06	3.77532e-06	N.D.	1.05031e-05	6.40938e-06	N.D.	9.29143e-06	N.D.	1.04912e-05	9.36947e-06	N.D.
Pro	614	116.071	8.22298	0.046064	0.0432246	0.0460289	0.0434965	0.0428136	0.0496282	0.0503558	0.0418713	0.0503925	0.0451424	0.04409
Propionyl CoA_divalent	92753	410.563	8.22523	N.D.	1.29278e-05	N.D.	N.D.	N.D.	N.D.	N.D.	8.52118e-06	1.80453e-05	1.88987e-05	N.D.
Propionylcarnitine	188824	218.139	7.09637	0.00326939	0.00329335	0.00331511	0.00350807	0.00292624	0.00426274	0.00377635	0.00316272	0.00509611	0.00381719	0.00292178
Prostaglandin E2	5280360	351.217	5.9051	0.000347345	0.000188839	0.000221741	0.000204538	0.000139814	0.000196869	0.00018473	0.000213829	0.000224091	0.000153888	0.000127855
Prostaglandin F2α	5280363	353.233	5.8584	0.000112774	7.23049e-05	7.76437e-05	9.33244e-05	8.11503e-05	0.000141462	9.37448e-05	0.00010782	7.67453e-05	7.03365e-05	8.2144e-05
PRPP	7339	388.944	12.2921	0.000674995	0.000699361	0.000981324	0.000683685	0.00109359	0.000733148	0.00079455	0.000584393	0.000662307	0.000894113	0.000811579
Purine riboside	68368	253.094	9.75466	N.D.	N.D.	N.D.	N.D.	N.D.	N.D.	N.D.	N.D.	N.D.	N.D.	N.D.
Putrescine	1045	89.1074	3.65969	0.000314582	0.000280412	0.000259603	0.000214327	0.000236231	0.00031122	0.000350118	0.000227938	0.00030047	0.000323634	0.000250129
Pyridoxal	1050	168.065	6.68038	0.000215918	0.000161993	0.000195007	0.000185547	0.000146141	0.000126272	0.000114961	0.000119388	0.00011335	0.000117409	0.000149264
Pyridoxal 5-phosphate	1051	246.017	9.00202	0.000100101	0.000222669	0.000197015	0.000204606	0.000256188	0.000152655	0.000134968	0.000139331	0.00017414	0.00014489	0.000197487
Pyridoxamine	1052	169.097	4.59689	2.39557e-05	1.93332e-05	3.34355e-05	1.14442e-05	2.34574e-05	4.33378e-05	3.01996e-05	1.39516e-05	4.13593e-05	1.96128e-05	4.02013e-05
Pyridoxamine 5'-phosphate	1053	249.063	7.97217	0.00133699	0.00156081	0.00162504	0.00171767	0.00193339	0.00223945	0.00171481	0.00178823	0.00198063	0.0018342	0.00177648
Pyrocatechol sulfate	3083879	188.986	8.15054	N.D.	3.36726e-05	3.91471e-05	1.74114e-05	1.79077e-05	N.D.	4.95114e-05	N.D.	2.74475e-05	N.D.	N.D.
Pyroglutamine	134508	129.066	5.99395	2.16213e-05	2.30965e-05	2.90882e-05	3.2159e-05	3.51968e-05	3.34645e-05	3.42854e-05	2.50314e-05	3.37089e-05	4.45462e-05	3.10454e-05
Pyruvic acid	1060	87.0087	10.0724	0.0016023	0.000929919	0.00102652	0.000963002	0.00116718	0.00157473	0.00159049	0.00109505	0.00127173	0.00115703	0.00128892
Quinic acid	6508	191.056	6.77603	3.27417e-05	2.65059e-05	4.32694e-05	9.39213e-05	3.62517e-05	2.16247e-05	0.000150193	0.000142026	3.46073e-05	4.98152e-05	4.54605e-05
Retinoic acid	444795	299.202	6.1049	0.000106542	7.13918e-05	9.11727e-05	0.000114556	0.000101654	0.00015065	9.66381e-05	0.000119454	0.000210707	8.62589e-05	0.000133861
Riboflavin	493570	377.145	16.3353	0.000128301	6.89099e-05	8.7665e-05	9.65103e-05	9.19409e-05	8.84992e-05	6.42502e-05	4.31013e-05	9.18667e-05	0.000104131	0.000104179
Ribose 5-phosphate	439167	229.012	8.52514	0.00214542	0.00118612	0.00181628	0.00109511	0.00132062	0.000946802	0.00129918	0.0018403	0.00230236	0.00149655	0.00167409
Ribulose 1,5-diphosphate	123658	308.978	11.7309	0.000409999	0.000327471	0.000343042	0.000269869	0.000337442	0.000356061	0.000338083	0.000324548	0.000342569	0.000355977	0.000354907
Ribulose 5-phosphate	439184	229.012	8.82603	0.0108565	0.00955895	0.010546	0.00797614	0.0102429	0.0105201	0.009801	0.011426	0.0106537	0.0109876	0.0121483
S-Adenosylhomocysteine	439155	385.128	6.67967	0.00047337	0.000386754	0.000431923	0.000402634	0.00044334	0.000420976	0.000302617	0.000348426	0.000366509	0.000343582	0.000391466
S-Adenosylmethionine	34755	399.145	5.48914	0.00591035	0.00687778	0.0071487	0.00669968	0.00684363	0.00709113	0.00751728	0.00692698	0.00748311	0.00733717	0.0070521
S-Carboxymethylcysteine	193653	180.033	9.78907	N.D.	N.D.	N.D.	N.D.	N.D.	N.D.	N.D.	N.D.	N.D.	N.D.	N.D.
S-Lactoylglutathione	440018	380.112	10.4132	0.000731162	0.000881655	0.000857103	0.00105611	0.00180053	0.00175371	0.0182651	0.00079938	0.00162651	0.00165869	0.00133286
S-Methylcysteine	24417	136.043	8.79155	9.55416e-05	0.000107483	0.000127016	0.000172288	0.00015215	0.000100651	0.000152682	0.000124365	0.000116803	0.000216163	0.00014651
S-Methylglutathione	115260	322.106	10.1013	0.000422968	0.000596687	0.00060945	0.000563662	0.000597299	0.00060891	0.000686916	0.000621558	0.000651849	0.000648499	0.000642933
S-Methylmethionine	145692	164.074	5.64204	4.81261e-05	7.62852e-05	5.63423e-05	5.35052e-05	5.1561e-05	6.87459e-05	4.52549e-05	5.29631e-05	9.34961e-05	4.97829e-05	4.03004e-05
S-Nitrosoglutathione	104858	337.081	10.1622	N.D.	3.96061e-05	1.79414e-05	1.64437e-05	9.65815e-06	1.96598e-05	9.59915e-06	9.19081e-06	2.43797e-05	1.38785e-05	N.D.
Saccharopine	160556	277.139	8.17252	0.00142245	0.00159736	0.00174121	0.00152849	0.00129204	0.00120006	0.0012656	0.00122357	0.00116365	0.00125929	0.000897027
Sarcosine	1088	90.0551	7.26795	0.000101573	0.000196389	0.000233909	0.000112353	0.000108903	0.000111202	0.00021593	0.000184773	0.000230751	0.000195307	0.000216636
SDMA	169148	203.15	5.96943	0.000295704	0.00033442	0.000374608	0.000395081	0.000499128	0.000371225	0.000395979	0.000413404	0.000425911	0.000421116	0.000491686
Sedoheptulose 7-phosphate	165007	289.033	7.86798	0.00112575	0.00103176	0.00126027	0.000945778	0.00121302	0.00129897	0.00138081	0.00094875	0.000827963	0.000900386	0.00121374
Ser	617	106.05	7.66007	0.154154	0.185413	0.209253	0.156467	0.185148	0.174277	0.212667	0.202645	0.194655	0.178581	0.179566
Ser-Glu		235.092	7.90081	0.000241286	0.000323097	0.000353376	0.000299275	0.000417599	0.000402028	0.00034326	0.00032751	0.000357621	0.000309046	0.000329784
Serotonin	5202	177.102	6.67534	0.00158425	0.00055382	0.000756781	0.000678077	0.000717418	0.00175189	0.00152625	0.00117036	0.00149381	0.00148207	0.00176508
Sorbitol 6-phosphate	152306	261.038	8.10787	0.000209054	0.000237042	0.000277787	0.000240102	0.000290968	0.000197862	0.000267877	0.00023114	0.000222855	0.000260061	0.000234115
Spermidine	1102	146.165	3.52115	0.00298331	0.00362458	0.00374363	0.00274839	0.00362803	0.00371158	0.00429615	0.00331804	0.00426336	0.0047771	0.00392966
Spermine	1103	203.223	3.47858	0.00071195	0.00102432	0.00120265	0.00149978	0.00117623	0.00111972	0.00130037	0.00122323	0.00113101	0.00182806	0.00134095
Stachydrine	115244	144.102	8.69857	6.71201e-05	8.20695e-05	6.03907e-05	7.12057e-05	8.61005e-05	9.39336e-05	0.00010751	6.75984e-05	9.39405e-05	7.95176e-05	0.00010493
Succinic acid	1110	117.019	14.4227	0.0281234	0.0297236	0.030194	0.0286731	0.0322141	0.0266255	0.0358213	0.0282805	0.0303979	0.0332458	0.0324868
Succinyl CoA_divalent Methylmalonyl CoA_divalent	92133 123909	432.558	9.32722	3.81444e-05	3.22734e-05	5.60675e-05	5.07337e-05	5.56905e-05	0.000154535	9.97649e-05	7.15798e-05	7.18102e-05	5.82319e-05	5.36165e-05
Succinyladenosine	165243	384.114	11.0146	0.00136896	0.00169285	0.00198704	0.0011029	0.00178164	0.00137711	0.00162294	0.00107748	0.00161537	0.00130487	0.00150594
Succinylcarnitine	71464481	262.129	7.53901	5.94239e-05	9.3917e-05	0.000113348	9.65437e-05	0.000133074	0.000178542	8.19004e-05	0.00010641	0.000122471	0.000106653	0.000109324
Sulfotyrosine	514186	260.023	6.92474	7.40718e-05	7.97081e-05	7.54803e-05	5.82968e-05	9.84514e-05	4.80892e-05	8.60488e-05	7.20722e-05	8.56178e-05	7.79289e-05	8.68893e-05
Taurine	1123	126.022	16.4158	0.553894	0.52418	0.564101	0.629447	0.605647	0.616708	0.628726	0.624964	0.646072	0.629004	0.594704
Taurocyamine	68340	168.044	16.4535	N.D.	9.62408e-05	6.81935e-05	5.79463e-05	8.23816e-05	0.000116513	0.000148327	0.000122241	0.000127732	0.000119116	0.000135401
Terephthalic acid	7489	165.019	12.2647	0.000133517	4.86828e-05	5.6316e-05	0.000543149	0.000296279	0.000129594	0.000131208	0.000122335	0.000111776	N.D.	2.03252e-05
Thiamine	1130	265.112	5.0571	0.000925719	0.000936086	0.00112516	0.000796085	0.000951661	0.00112916	0.00113237	0.00103069	0.00104521	0.00115023	0.001113
Thiamine diphosphate	1132	423.029	6.63808	0.000423006	0.000523594	0.000535247	0.000582738	0.000625969	0.000535171	0.000540673	0.000466899	0.000485818	0.000541146	0.000562366
Thiamine phosphate	1131	345.077	8.10622	0.000280953	0.000281491	0.000298303	0.000234948	0.000317277	0.000285919	0.000314526	0.000331403	0.000333238	0.000325397	0.000365107
Thiaproline	9934	134.027	10.5673	0.00111642	0.00132229	0.0010313	0.000731287	0.000982429	0.00117334	0.000908531	0.000852721	0.00153461	0.00118336	0.000847949
Thr	6288	120.065	8.03416	0.0670928	0.0864473	0.088362	0.0764094	0.0850854	0.0807949	0.0961466	0.095561	0.0907055	0.093132	0.0901712
Thr-Asp	3280446	235.092	8.05866	5.52829e-05	8.3247e-05	6.78363e-05	7.10903e-05	8.12995e-05	8.13882e-05	7.46741e-05	5.80451e-05	5.96457e-05	6.99461e-05	5.12166e-05
Threonic acid	5460407	135.03	7.6417	0.002348	0.00300634	0.00322459	0.00277054	0.00337722	0.00216481	0.0029431	0.00249248	0.0027946	0.00325464	0.0031413
Thymidine	5789	243.098	16.4466	0.000177289	0.000166835	6.4933e-05	0.000275859	6.2245e-05	0.000141276	0.000177416	6.43006e-05	6.27664e-05	0.000365677	6.68219e-05
Thymine	1135	127.05	16.4353	6.00677e-05	7.32933e-05	5.49971e-05	0.000126423	2.32677e-05	5.90529e-05	7.20031e-05	2.57565e-05	5.14818e-05	0.000194856	2.90027e-05
trans-Glutaconic acid	5280498	131.034	17.0349	0.00544742	0.00825703	0.00801808	0.00836399	0.0091926	0.00520723	0.00584352	0.00529897	0.00590566	0.00624778	0.00579709
TRH	638678	363.177	8.15383	2.35092e-05	N.D.	7.59759e-06	N.D.	N.D.	5.70488e-06	N.D.	1.03516e-05	5.04152e-05	N.D.	2.54131e-06
Tridecanoic acid	12530	213.186	6.36401	4.27952e-05	N.D.	N.D.	8.94959e-05	8.01221e-05	0.00012674	9.11517e-05	7.25276e-05	0.00010007	N.D.	N.D.
Triethanolamine	7618	150.113	6.31483	0.000121281	0.000151566	0.000105791	0.000133517	8.92879e-05	8.59875e-05	0.000111551	0.000103948	0.00482303	0.000107069	5.5305e-05
Trigonelline	5570	138.055	7.98586	0.000760436	0.00100154	0.000802615	0.000817297	0.00124026	0.00147912	0.00135974	0.00121705	0.00151774	0.00111816	0.00133171
Trimethylamine	1146	60.0809	4.5601	0.00039713	0.000670134	0.000465511	0.000191967	0.000251577	0.000389068	0.000856284	0.000429732	0.000260046	0.00129567	0.00036149
Trimethylamine N-oxide	1145	76.0757	5.1011	0.000245154	0.000341084	0.000357546	0.000368483	0.000406837	0.000243213	0.000370522	0.000278675	0.000287484	0.000455547	0.000396273
Tropine	8424	142.123	6.18072	1.30929e-05	1.58319e-05	1.9849e-05	1.6638e-05	1.33264e-05	1.3651e-05	2.11048e-05	1.58947e-05	1.66635e-05	1.97185e-05	1.5341e-05
Trp	1148	205.097	8.33035	0.00613847	0.0068369	0.00642569	0.00741977	0.00671755	0.00656109	0.00824826	0.00562282	0.00893167	0.00828036	0.00666807
Tyr	1153	182.081	8.62293	0.0407397	0.0332589	0.0353067	0.0415632	0.0337834	0.0413439	0.0419018	0.0328313	0.0480781	0.0470894	0.0325132
Tyr-Arg_divalent	123804	169.595	5.87355	8.75758e-06	4.42178e-06	7.18719e-06	8.2659e-06	6.24374e-06	2.11929e-05	N.D.	N.D.	N.D.	1.12291e-05	N.D.
Tyr-Glu		311.124	8.43345	4.70995e-05	3.82123e-05	4.90057e-05	6.05447e-05	5.83551e-05	9.58141e-05	5.2919e-05	4.32858e-05	5.67982e-05	6.11768e-05	6.3788e-05
Tyramine	5610	138.091	6.3617	8.64187e-05	8.61068e-05	8.04652e-05	0.000101926	0.000115364	0.000110828	9.14234e-05	8.46125e-05	0.00010142	0.00011786	8.09523e-05
Tyrosine methyl ester	70652	196.097	7.01347	2.25058e-05	2.30965e-05	2.62103e-05	1.74455e-05	2.31636e-05	3.38051e-05	2.494e-05	2.85137e-05	2.92352e-05	2.64509e-05	2.55573e-05
UDP	6031	402.995	9.21091	0.002874	0.00334529	0.00419717	0.00366868	0.00429625	0.00369697	0.00451234	0.00317495	0.00335844	0.00390665	0.00414364
UDP-glucose UDP-galactose	8629 23724458	565.049	7.14747	0.0211621	0.0220469	0.0260187	0.0203679	0.0230413	0.0216836	0.0293591	0.0246744	0.0238883	0.024392	0.0259147
UDP-glucuronic acid	17473	579.026	8.84255	0.00162526	0.0016497	0.00187975	0.00161884	0.00180357	0.00167721	0.00215736	0.00173064	0.0019227	0.00185208	0.00189147
UDP-N-acetylglucosamine-1 UDP-N-acetylgalactosamine-1	445675 23724461	606.074	7.0081	0.0167777	0.017636	0.0205438	0.0180963	0.0197142	0.0176742	0.02195	0.0187156	0.0175495	0.0203874	0.020548
UDP-N-acetylglucosamine-2 UDP-N-acetylgalactosamine-2	445675 23724461	606.074	6.89098	0.000148159	0.000154831	0.000150683	0.000143794	0.000173418	0.000138387	0.000185405	0.000162813	0.000145969	0.000179781	0.00018149
UMP	6030	323.029	7.96134	0.00953045	0.0150073	0.0156824	0.0149246	0.0158873	0.00921466	0.0161737	0.0135011	0.0122257	0.0157125	0.018185
Undecanoic acid	8180	185.155	6.55895	3.74545e-05	4.25539e-05	N.D.	6.48197e-05	N.D.	N.D.	5.3497e-05	6.54932e-05	7.15895e-05	N.D.	8.86503e-05
Uracil	1174	113.034	16.462	0.00608441	0.0047199	0.005397	0.00481489	0.00465	0.00640223	0.00519928	0.00501585	0.00531363	0.00575655	0.00493154
Urea	1176	61.0397	15.7938	0.150589	0.19098	0.209155	0.179851	0.204442	0.156503	0.203373	0.184544	0.175477	0.196964	0.187481
Uric acid	1175	167.021	7.35652	0.000261499	0.000245687	0.000277158	0.000212578	0.000275013	0.000350681	0.000308592	0.000228882	0.000398073	0.000293502	0.000284775
Uridine	6029	245.076	16.4828	0.018523	0.0144046	0.0160867	0.0127854	0.0142986	0.0168778	0.0150569	0.0136957	0.0139261	0.0153625	0.0132145
Urocanic acid	736715	139.05	6.35593	8.69871e-05	4.93532e-05	5.50351e-05	5.58213e-05	4.8208e-05	0.000118216	8.63447e-05	9.36157e-05	9.59782e-05	5.47895e-05	3.47462e-05
UTP	6133	482.962	9.80393	0.00188923	0.00152381	0.00223335	0.00221113	0.00242477	0.00393488	0.00272296	0.00221526	0.00215507	0.00228995	0.00257007
Val	1182	118.086	7.6161	0.060347	0.0648765	0.0582895	0.088514	0.07122	0.0729599	0.069075	0.0607359	0.0676999	0.0886547	0.0728824
Val-Pro-Pro	9818200	312.191	8.15924	6.75087e-06	4.42898e-06	N.D.	3.80661e-06	4.88118e-06	1.62229e-05	N.D.	N.D.	N.D.	N.D.	2.95584e-06
Vanillic acid	8468	167.035	7.28779	2.94474e-05	N.D.	4.25823e-05	N.D.	N.D.	3.65104e-05	3.86219e-05	3.7495e-05	N.D.	2.51375e-05	4.51917e-05
Vanillylmandelic acid	1245	197.045	6.83709	1.14177e-05	7.31786e-06	N.D.	8.30497e-06	N.D.	2.02943e-05	N.D.	N.D.	1.90076e-05	8.20853e-06	1.29013e-05
Xanthine	1188	153.041	14.699	0.00729437	0.00557335	0.00565643	0.00450149	0.00584854	0.00634194	0.00543421	0.00588987	0.00664576	0.00605938	0.00562987
Xanthopterin	8397	180.052	10.0191	2.32366e-05	5.11892e-05	2.6071e-05	3.18433e-05	N.D.	N.D.	N.D.	2.85423e-05	2.66972e-05	1.44196e-05	3.23971e-05
Xanthosine	64959	283.068	6.40886	3.43074e-05	1.91946e-05	1.97709e-05	2.16577e-05	1.46235e-05	2.48834e-05	2.91915e-05	4.22156e-05	1.13268e-05	5.09952e-05	2.15393e-05
XMP	73323	363.034	9.89477	2.09751e-05	1.82881e-05	N.D.	N.D.	N.D.	N.D.	1.16566e-05	N.D.	3.26209e-05	1.76232e-05	N.D.
β-Ala	239	90.0551	5.65357	0.00705929	0.00828309	0.00856709	0.00783241	0.00857041	0.00921754	0.00679428	0.0084331	0.00889746	0.00963854	0.00882271
β-Ala-Lys	440638	218.15	5.20786	0.000105987	0.00013365	0.000178568	0.000118694	0.000180462	0.00015451	0.000176344	0.00015853	0.000160684	0.000173327	0.000169048
β-Hydroxyisovaleric acid	69362	117.056	7.56269	0.000107356	9.27935e-05	9.31608e-05	0.000134696	0.000102645	0.000167869	0.000173799	0.00015431	0.000123845	0.000175642	0.000160785
β-Leucine	2761558	132.102	6.72435	0.000123905	0.000199482	0.000146239	0.000130478	0.000237831	0.000230627	0.000348776	0.000167206	0.000177729	9.8098e-05	7.6083e-05
β-Tyr	440311	182.081	7.27228	1.193e-05	1.69181e-05	1.17118e-05	1.28284e-05	1.56454e-05	1.1186e-05	1.63401e-05	1.24187e-05	2.16343e-05	1.55826e-05	1.73416e-05
γ-Butyrobetaine	134	146.118	6.21028	0.0102705	0.0143401	0.0129145	0.0137168	0.0127976	0.0124204	0.0156538	0.0125399	0.0138273	0.0144061	0.0116531
γ-Carboxyglutamic acid	40772	192.05	10.8742	N.D.	4.34728e-06	N.D.	N.D.	N.D.	N.D.	N.D.	N.D.	N.D.	5.94881e-06	N.D.
γ-Glu-Ala	440103	219.098	9.33839	0.000237005	0.000243803	0.000321856	0.000179181	0.000267861	0.000313081	0.000311829	0.000220795	0.000293663	0.000268546	0.00026933
γ-Glu-Arg_divalent	20719180	152.585	6.65515	9.07395e-05	0.000103931	0.000157551	8.75645e-05	0.000120082	9.33156e-05	9.64229e-05	7.75143e-05	0.000114558	0.00012161	0.000117029
γ-Glu-Asn	131801686	262.103	9.65826	5.9537e-05	6.44209e-05	6.96882e-05	5.17719e-05	6.08985e-05	4.24894e-05	5.51269e-05	4.12059e-05	5.63176e-05	5.05043e-05	5.03996e-05
γ-Glu-Asp	161197	263.087	9.84271	0.00115941	0.00136834	0.00141289	0.0013842	0.00145371	0.00113269	0.00132437	0.0011436	0.00115031	0.00134715	0.0012533
γ-Glu-Citrulline		305.145	9.96687	N.D.	2.42236e-06	N.D.	N.D.	N.D.	N.D.	N.D.	N.D.	N.D.	N.D.	N.D.
γ-Glu-Cys	123938	251.07	9.70366	0.00114564	0.00176746	0.00182685	0.00157419	0.00184499	0.00128178	0.00141374	0.00126436	0.00147193	0.00124665	0.00136976
γ-Glu-Gln	150914	276.119	9.84414	0.0120207	0.013193	0.0161468	0.011276	0.0139306	0.0125856	0.0124391	0.0094833	0.0129965	0.0140373	0.0130463
γ-Glu-Glu	92865	277.103	9.91978	0.0125552	0.0122865	0.0131072	0.00917535	0.0126509	0.0103257	0.00957899	0.00883647	0.0106741	0.00939103	0.0104593
γ-Glu-Gly	165527	205.082	9.14965	0.000434898	0.000490872	0.000563482	0.000406908	0.000489873	0.000456157	0.000454199	0.000407438	0.000412473	0.000459269	0.000508399
γ-Glu-His	7017195	285.119	6.65875	2.3918e-05	2.53555e-05	3.49125e-05	2.34772e-05	2.43925e-05	2.25724e-05	2.09652e-05	1.58756e-05	3.14079e-05	3.10066e-05	2.35897e-05
γ-Glu-Ile γ-Glu-Leu	22885096 151023	261.144	9.76779	0.000370312	0.000460753	0.000478583	0.000463971	0.000462013	0.000339598	0.000398533	0.000325411	0.000331651	0.000506716	0.000402743
γ-Glu-Lys_divalent	65254	138.581	6.55927	5.28905e-05	5.95041e-05	5.54024e-05	4.69089e-05	5.13552e-05	6.16114e-05	6.05609e-05	4.86317e-05	7.43045e-05	7.68402e-05	6.81286e-05
γ-Glu-Met	7009567	279.101	9.80381	4.60179e-05	9.52002e-05	0.000114017	5.81011e-05	8.81364e-05	8.064e-05	9.26321e-05	4.78048e-05	6.54065e-05	7.35502e-05	6.31842e-05
γ-Glu-Ornitine H-Asp(Lys-OH)-OH	189156 165361	262.14	6.51961	0.000193844	0.000221584	0.000233339	0.000229341	0.000203593	0.000215901	0.000264367	0.000192275	0.000225873	0.000234787	0.000241106
γ-Glu-Phe	111299	295.128	9.8571	5.83742e-05	6.57162e-05	7.29359e-05	4.43529e-05	5.32762e-05	3.9824e-05	5.24749e-05	3.81243e-05	4.53556e-05	6.05859e-05	4.68519e-05
γ-Glu-Ser	22844748	235.092	9.55241	0.000445175	0.000608039	0.000695014	0.000458182	0.00058961	0.000486151	0.000556969	0.000450807	0.00053508	0.000482756	0.000483092
γ-Glu-Taurine	68759	253.05	6.74656	0.0002394	0.000245634	0.000286148	0.000243138	0.000472885	0.00011278	0.000178134	0.000130429	0.000125513	0.000177889	0.000192537
γ-Glu-Thr	53861142	249.108	9.6381	0.000285546	0.000440206	0.000553049	0.000416024	0.000457554	0.000191167	0.000291803	0.000259047	0.000208139	0.000296894	0.000310382
γ-Glu-Trp	3038501	334.139	9.92339	6.52758e-06	2.21473e-05	2.8878e-05	1.51202e-05	2.19506e-05	1.54079e-05	2.18249e-05	1.11466e-05	1.94945e-05	2.27535e-05	2.72695e-05
γ-Glu-Val	7015683	247.129	9.61292	0.000195952	0.000230677	0.00026164	0.000289485	0.000251064	0.000161227	0.000159566	0.000132227	0.000132706	0.000264516	0.000198507
γ-Glu-Val-Gly		304.15	10.1849	8.001e-05	7.54777e-05	8.84833e-05	7.06259e-05	8.22587e-05	0.000114569	0.000121553	0.000102419	0.00010963	0.000118087	0.000102764
